# Supplementary material for: Playing Hide-and-Seek in Beta-Globin Genes: Gene Conversion Transferring a Beneficial Mutation between Differentially Expressed Gene Duplicates
Source: Genes (Basel). 2018 Oct 12;9(10):492. doi: 10.3390/genes9100492 (PMC6209878; doi:10.3390/genes9100492)
Supplement: Supplementary file 1 [file genes-09-00492-s001.zip]

Archive with 4 entries (4 files):
- Supporting_information.docx
- Table S20_Supporting_information.xlsx
- Tables S8-S19_Supporting_information.xlsx
- Supporting_information.pdf
