# Supplementary material for: Playing Hide-and-Seek in Beta-Globin Genes: Gene Conversion Transferring a Beneficial Mutation between Differentially Expressed Gene Duplicates
Source: Genes (Basel). 2018 Oct 12;9(10):492. doi: 10.3390/genes9100492 (PMC6209878; doi:10.3390/genes9100492)
Supplement: Supplementary file 1 [file genes-09-00492-s001.zip › Table S20_Supporting_information.xlsx]

## Sheet: Table S20
Alignment of HBB-T1 and HBB-T2 haplotypes, showing variable sites only. Identified gene conversion tracts are shown
position	12	51	56	57	66	68	72	88	100	109	125	126	133	140	141	142	143	154	174	181	182	183	193	194	195	206	208	223	264	265	275	282	283	289	314	315	324	329	343	347	355	367	428	429	434	435	436	437	438
'Hap_1'	.	.	.	.	.	.	.	.	.	.	.	.	.	.	.	.	.	.	.	.	G	A	.	.	.	.	.	.	.	.	.	.	.	.	.	.	.	.	.	.	.	.	.	.	.	.	T	.	.
'Hap_2'	.	.	.	.	T	.	.	.	.	.	.	.	A	.	.	.	.	.	.	.	G	A	.	.	.	.	G	.	G	.	.	.	.	.	.	.	.	.	.	.	.	.	.	.	.	.	T	.	.
'Hap_3'	G	A	T	G	C	G	T	G	T	C	T	T	T	C	C	C	G	C	T	C	C	G	C	C	T	G	T	C	C	C	G	C	C	G	A	C	G	G	G	A	G	T	G	T	G	G	C	C	T
'Hap_4'	.	.	.	.	.	.	.	.	.	.	.	.	.	.	.	.	.	.	.	.	.	.	.	.	.	.	.	.	.	.	.	.	.	.	.	.	.	.	.	.	.	.	.	.	.	.	.	.	.
'Hap_5'	.	.	.	.	.	.	.	.	.	.	.	.	.	.	.	.	.	.	.	.	.	.	.	.	.	.	.	.	.	.	.	.	.	.	.	.	.	.	.	.	.	.	.	.	.	.	.	.	.
'Hap_6'	.	.	.	.	T	.	.	.	.	.	.	.	.	.	.	.	.	.	.	.	G	A	.	.	.	.	.	.	G	.	.	T	.	.	.	.	.	.	.	.	.	.	.	.	.	.	T	.	.
'Hap_7'	.	.	.	.	T	.	.	.	.	.	.	.	.	.	.	.	.	.	.	.	G	A	.	.	.	.	.	.	G	.	.	T	.	.	.	.	.	.	.	.	.	.	.	.	.	.	T	.	.
'Hap_8'	.	.	.	.	T	.	.	.	.	.	.	.	.	.	.	.	.	.	.	.	G	A	.	.	.	.	.	.	.	.	.	.	.	.	.	.	.	.	.	.	.	.	.	.	.	.	T	.	.
'Hap_9'	.	.	.	.	T	.	.	.	.	.	.	.	.	.	.	.	.	.	.	.	G	A	.	.	.	.	.	.	.	.	.	.	.	.	.	.	.	.	.	.	.	.	.	.	.	.	T	.	.
'Hap_10'	.	.	.	.	T	.	.	.	.	.	.	.	.	.	.	.	.	.	.	.	G	A	.	.	.	.	.	.	.	.	.	.	.	.	.	.	.	.	.	.	.	.	.	.	.	.	T	.	.
'Hap_11'	.	.	.	.	.	.	.	.	.	.	.	.	.	.	.	.	.	.	.	.	G	A	.	.	.	.	G	.	.	.	.	.	.	.	.	.	.	.	.	.	.	.	.	.	.	.	T	.	.
'Hap_12'	.	.	.	.	.	.	.	.	.	.	.	.	.	.	.	.	.	.	.	.	.	.	.	.	.	.	.	.	.	.	.	.	.	.	.	.	.	.	.	.	.	.	.	.	.	.	.	.	.
'Hap_13'	.	.	.	.	T	.	.	.	.	.	.	.	.	.	.	.	.	.	.	.	G	A	.	.	.	.	G	.	G	.	.	.	.	.	.	.	.	.	.	.	.	.	.	.	.	.	T	.	.
'Hap_14'	.	.	.	.	.	.	.	.	.	.	.	.	.	.	.	.	.	.	.	.	.	.	.	.	.	.	.	.	G	.	.	T	.	.	.	.	.	.	.	.	.	.	.	.	.	.	.	.	.
'Hap_15'	.	.	.	.	.	.	.	.	.	.	.	.	.	.	.	.	.	.	.	.	T	.	.	.	.	.	.	.	G	.	.	T	.	.	.	.	.	.	.	.	.	.	.	.	.	.	.	.	.
'Hap_16'	.	.	.	.	.	.	.	.	.	.	.	.	.	.	.	.	.	.	.	T	.	.	.	.	.	.	.	.	.	.	.	.	.	.	.	.	.	.	.	.	.	.	.	C	.	.	.	.	.
'Hap_17'	.	.	.	.	.	.	.	.	.	.	.	.	.	.	.	.	.	.	.	.	.	.	.	.	.	.	.	.	G	.	.	.	.	.	.	.	.	.	.	.	.	.	.	.	.	.	.	.	.
'Hap_18'	.	.	.	.	T	.	.	.	.	.	.	.	.	.	.	.	.	.	.	.	G	A	.	.	.	.	.	.	G	.	.	T	.	.	.	.	.	.	.	.	.	.	.	.	.	.	T	.	.
'Hap_19'	.	.	.	.	T	.	.	.	.	.	.	.	.	.	.	.	.	.	.	.	G	A	.	.	.	.	.	.	G	.	.	.	.	.	.	.	.	.	.	.	.	.	.	.	.	.	T	.	.
'Hap_20'	.	.	.	.	T	.	.	.	.	.	.	.	.	.	.	.	.	.	.	.	G	A	.	.	.	.	.	.	G	.	.	.	.	.	.	.	.	.	.	G	.	.	.	.	.	.	T	.	.
'Hap_21'	.	.	.	.	.	.	.	.	.	.	.	.	A	.	.	.	.	.	.	.	G	A	.	.	.	.	.	.	.	.	.	.	.	.	.	.	.	.	.	.	.	.	.	.	.	.	T	.	.
'Hap_22'	.	.	.	.	T	.	.	.	.	.	.	.	.	.	.	.	.	.	.	.	G	A	.	.	.	.	.	.	.	.	.	.	.	.	.	.	.	.	.	.	.	.	.	.	.	.	T	.	.
'Hap_23'	.	.	.	.	T	.	.	.	.	.	.	.	.	.	.	.	.	.	.	.	G	A	.	.	.	.	.	.	.	.	.	.	.	.	.	.	.	.	.	.	.	.	.	.	.	.	T	.	.
'Hap_24'	.	.	.	.	.	.	.	.	.	.	.	.	.	.	.	.	.	.	.	.	G	A	.	.	.	.	G	.	G	.	.	T	.	.	.	.	.	.	.	.	.	.	.	.	.	.	T	.	.
'Hap_25'	.	.	.	.	.	.	.	.	.	.	.	.	.	.	.	.	A	.	.	.	.	.	.	.	.	.	.	.	.	.	.	.	.	.	.	.	.	.	.	.	.	.	.	.	.	.	.	.	.
'Hap_26'	.	.	.	.	.	.	.	.	.	.	.	.	.	.	.	.	.	.	.	.	.	.	.	.	.	.	.	.	G	.	.	T	.	.	.	.	.	.	.	.	.	.	.	.	.	.	.	.	.
'Hap_27'	.	.	.	.	.	.	.	.	.	.	.	.	.	.	.	.	.	.	.	.	G	A	.	.	.	.	G	.	G	.	.	.	.	.	.	.	.	.	.	.	.	.	.	.	.	.	T	.	.
'Hap_28'	.	.	.	.	.	.	.	.	.	T	.	.	.	.	.	.	.	.	.	.	G	A	.	.	.	.	.	.	.	.	.	.	T	.	.	.	.	.	.	.	.	.	.	.	.	.	T	.	.
'Hap_29'	.	.	.	.	.	.	.	.	.	T	.	.	.	.	.	.	.	.	.	.	G	A	.	.	.	.	.	.	.	.	.	.	T	.	.	.	.	.	.	.	.	.	.	.	.	.	T	.	.
'Hap_30'	.	.	.	.	T	.	.	.	.	.	.	.	A	.	.	T	.	.	.	T	G	A	.	.	.	.	.	.	.	.	.	.	.	.	.	.	.	.	.	.	.	.	.	.	A	.	T	.	.
'Hap_31'	.	.	.	.	T	.	.	.	.	.	.	.	A	.	.	.	.	.	.	.	.	.	.	.	.	.	.	T	.	.	.	.	.	.	.	.	.	.	.	.	.	.	.	.	.	.	T	.	.
'Hap_32'	.	.	.	.	.	.	.	.	.	.	.	.	.	.	.	.	.	.	.	.	.	.	.	.	.	.	.	.	.	.	.	.	.	.	.	.	.	.	.	.	.	.	.	.	.	.	.	.	.
'Hap_33'	.	.	.	.	T	.	.	.	.	.	.	.	A	.	.	.	.	.	.	T	G	A	.	.	.	.	.	T	.	.	.	.	.	.	.	.	.	.	.	.	.	.	.	.	.	.	T	.	.
'Hap_34'	.	.	.	.	T	.	.	.	.	.	.	.	A	.	.	T	.	.	.	.	G	A	.	.	.	.	.	.	.	.	.	.	.	.	.	.	.	.	.	.	.	.	.	.	A	.	T	.	.
'Hap_35'	.	.	.	.	T	.	.	.	.	.	.	.	A	.	.	T	.	.	.	.	G	A	.	.	.	.	.	.	.	.	.	.	.	.	.	.	.	.	.	.	.	.	.	.	A	.	T	.	.
'Hap_38'	.	.	.	.	.	.	.	.	.	.	.	.	A	.	.	.	.	.	.	.	.	.	.	.	.	.	.	.	.	.	.	.	.	.	.	.	.	.	.	.	.	.	.	.	.	.	T	.	.
'Hap_39'	.	.	.	.	T	.	.	.	.	.	.	.	A	.	.	.	.	.	.	.	G	A	.	.	.	.	.	T	.	.	.	.	.	.	.	.	.	.	.	.	.	.	.	.	.	.	T	.	.
'Hap_40'	.	.	.	.	.	.	.	.	.	.	.	.	.	.	.	.	.	.	.	.	G	A	.	.	.	.	G	.	.	.	.	.	.	.	.	.	.	.	.	.	.	.	.	.	.	.	T	.	.
'Hap_41'	.	.	.	.	.	.	.	.	.	.	.	.	.	.	.	.	.	.	.	.	G	A	.	.	.	.	G	.	.	.	.	.	.	.	.	.	.	.	.	.	.	.	.	.	.	.	T	.	.
'Hap_42'	.	.	.	.	.	.	.	.	.	.	.	.	.	.	.	.	.	A	.	.	.	.	.	.	.	.	.	.	.	.	.	.	.	.	.	.	.	.	.	.	.	.	.	.	.	.	.	.	.
'Hap_43'	.	.	.	.	.	.	.	.	.	.	.	.	.	.	.	.	.	.	.	.	.	.	.	.	.	.	.	.	.	.	.	.	.	.	.	.	.	.	.	.	.	.	.	.	.	.	.	.	.
'Hap_44'	.	G	C	C	.	C	.	.	C	.	.	-	G	T	G	G	A	.	C	T	G	.	.	.	.	.	.	.	.	T	.	.	.	.	C	A	C	.	.	.	A	C	C	.	.	.	T	T	.
'Hap_45'	.	G	C	C	.	C	.	.	C	.	.	-	G	T	G	G	A	.	C	T	G	.	.	.	.	.	.	.	.	T	.	.	.	.	C	A	C	.	.	.	A	C	C	.	.	.	T	T	.
'Hap_46'	.	G	C	C	.	C	.	.	C	.	.	-	G	T	G	G	A	.	C	T	G	.	.	T	.	.	.	.	.	T	.	.	.	.	C	A	C	.	.	.	A	C	C	.	.	.	T	T	.
'Hap_47'	.	G	C	C	.	C	C	.	C	.	.	-	G	T	G	.	A	.	C	T	G	.	.	.	.	.	.	.	.	T	.	.	.	T	C	A	C	.	.	.	A	C	C	.	.	.	T	T	.
'Hap_48'	.	.	.	.	T	.	.	.	.	.	.	.	A	.	.	.	.	.	.	.	G	T	.	.	.	.	G	.	.	.	.	.	.	.	.	.	.	.	.	.	.	.	.	.	.	.	T	.	.
'Hap_49'	.	.	.	.	T	.	.	.	.	.	.	.	A	.	.	.	.	.	.	.	G	A	.	.	.	.	G	.	.	.	.	.	.	.	.	.	.	.	.	.	.	.	.	.	.	.	T	.	.
'Hap_50'	.	.	.	.	T	.	.	.	.	.	.	.	.	.	.	.	.	.	.	.	.	.	.	.	.	.	G	.	.	.	.	.	.	.	.	.	.	.	.	.	.	.	.	.	.	.	T	.	.
'Hap_51'	.	.	.	.	T	.	.	.	.	.	.	.	A	.	.	.	.	.	.	.	G	A	.	.	.	.	G	.	.	.	.	.	.	.	.	.	.	.	.	.	.	.	.	.	.	.	T	.	.
'Hap_52'	.	.	.	.	T	.	.	.	.	.	.	.	.	.	.	.	.	.	.	.	G	A	.	.	.	.	G	.	.	.	.	.	.	.	.	.	.	.	.	.	.	.	.	.	.	.	T	.	.
'Hap_53'	.	.	.	.	T	.	.	.	.	.	.	.	A	.	.	.	.	.	.	.	G	A	.	.	.	.	G	.	.	.	.	.	.	.	.	.	.	.	.	.	.	.	.	.	.	.	T	.	.
'Hap_54'	.	.	.	.	T	.	.	.	.	.	.	.	A	.	.	.	.	.	.	.	G	A	.	.	.	.	G	.	G	.	.	.	.	.	.	.	.	.	.	.	.	.	.	.	.	.	T	.	.
'Hap_55'	.	.	.	.	T	.	.	.	.	.	C	.	A	.	.	.	.	.	.	.	G	A	.	.	.	.	.	.	G	.	.	.	.	.	.	.	.	.	.	.	.	.	.	.	.	.	T	.	.
'Hap_56'	.	.	.	.	.	.	.	A	.	.	.	.	.	.	.	.	.	.	.	.	G	A	.	.	.	.	G	.	.	.	.	.	.	.	.	.	.	.	.	.	.	.	.	.	.	.	T	.	.
'Hap_57'	.	.	.	.	T	.	.	.	.	.	.	.	A	.	.	.	.	.	.	.	G	A	.	.	.	.	G	.	G	.	.	.	.	.	.	.	.	.	.	.	.	.	.	.	.	.	T	.	.
'Hap_58'	.	.	.	.	T	.	.	.	.	.	.	.	A	.	.	.	.	.	.	.	.	.	.	.	.	.	G	.	.	.	.	.	.	.	.	.	.	.	.	.	.	.	.	.	.	.	T	.	.
'Hap_59'	.	.	.	.	T	.	.	.	.	.	.	.	A	.	.	.	.	.	.	.	G	A	.	.	.	.	G	.	.	.	.	.	.	.	.	.	.	.	.	.	.	.	.	.	.	.	T	.	.
'Hap_60'	.	.	.	.	T	.	.	.	.	.	.	.	A	.	.	.	.	.	.	.	G	A	.	.	.	.	G	.	.	.	.	.	.	.	.	.	.	A	.	.	.	.	.	.	.	.	T	.	.
'Hap_61'	.	.	.	.	T	.	.	.	.	.	.	.	A	.	.	.	.	.	.	.	G	A	.	.	.	.	.	.	.	.	.	.	.	.	.	.	.	.	.	.	.	.	.	.	.	.	T	.	.
'Hap_62'	.	.	.	.	T	.	.	.	.	.	.	.	A	.	.	.	.	.	.	.	G	A	.	.	.	.	G	.	G	.	.	.	.	.	.	.	.	.	.	.	.	.	.	.	.	.	T	.	.
'Hap_63'	.	.	.	.	T	.	.	.	.	.	.	.	.	.	.	.	.	.	.	.	G	A	.	.	.	.	G	.	G	.	.	.	.	.	.	.	.	.	.	.	.	.	.	.	.	.	T	.	.
'Hap_64'	.	.	.	.	T	.	.	.	.	.	.	.	A	.	.	.	.	.	.	.	G	A	.	.	.	.	G	.	G	.	.	.	.	.	.	.	.	.	.	.	.	.	.	.	.	.	T	.	.
'Hap_65'	.	.	.	.	.	.	.	.	.	.	.	.	.	.	.	.	.	.	.	.	G	A	.	.	.	.	G	.	.	.	.	.	.	.	.	.	.	.	.	.	.	.	.	.	.	.	T	.	.
'Hap_66'	.	.	.	.	T	.	.	.	.	.	.	.	.	.	.	.	.	.	.	.	G	A	.	.	.	.	G	.	G	.	.	.	.	.	.	.	.	.	.	.	.	.	.	.	.	.	T	.	.
'Hap_67'	.	.	.	.	T	.	.	.	.	.	.	.	A	.	.	.	.	.	.	.	G	A	.	.	.	.	G	.	.	.	.	.	.	.	.	.	.	.	.	.	.	.	.	.	.	.	T	.	.
'Hap_68'	.	.	.	.	T	.	.	.	.	.	.	.	A	.	.	.	.	.	.	.	G	A	.	.	.	.	G	.	.	.	.	.	.	.	.	.	.	.	.	.	.	.	.	.	.	.	T	.	.
'Hap_69'	.	.	.	.	T	.	.	.	.	.	.	.	.	.	.	.	.	.	.	.	G	A	.	.	.	.	G	.	.	.	.	.	.	.	.	.	.	.	.	.	.	.	.	.	.	.	T	.	.
'Hap_70'	.	.	.	.	T	.	.	.	.	.	.	.	A	.	.	.	.	.	.	.	G	A	.	.	.	.	G	.	G	.	.	.	.	.	.	.	.	.	.	.	.	.	.	.	.	.	T	.	.
'Hap_71'	.	.	.	.	T	.	.	.	.	.	.	.	A	.	.	.	.	.	.	.	G	A	.	.	.	.	G	.	.	.	.	.	.	.	.	.	.	.	.	.	.	.	.	.	.	.	T	.	.
'Hap_72'	.	.	.	.	.	.	.	.	.	.	.	.	.	.	.	.	.	.	.	.	G	A	.	.	.	.	G	.	.	.	.	.	.	.	.	.	.	.	.	.	.	.	.	.	.	.	T	.	.
'Hap_73'	.	.	.	.	T	.	.	.	.	.	.	.	.	.	.	.	.	.	.	.	G	A	.	.	.	.	G	.	.	.	A	.	.	.	.	.	.	.	.	.	.	.	.	.	.	.	T	.	.
'Hap_74'	.	.	.	.	T	.	.	.	.	.	.	.	A	.	.	.	.	.	.	.	G	A	.	.	.	.	.	.	.	.	.	.	.	.	.	.	.	.	.	.	.	.	.	.	.	.	T	.	.
'Hap_75'	.	.	.	.	T	.	.	.	.	.	.	.	.	.	.	.	.	.	C	.	G	A	.	.	.	.	.	T	.	.	.	.	.	.	.	.	.	.	.	.	.	.	.	.	.	-	-	-	-
'Hap_76'	.	.	.	.	T	.	.	.	.	.	.	.	A	.	.	.	.	.	.	.	.	.	.	.	.	.	.	.	.	.	.	.	.	.	.	.	.	.	.	.	.	.	.	.	.	.	T	.	.
'Hap_77'	.	.	.	.	T	.	.	.	.	.	.	.	.	.	.	.	.	.	C	.	G	A	.	.	.	.	.	T	G	.	.	.	.	.	.	.	.	.	A	.	.	.	.	.	.	.	T	.	.
'Hap_78'	.	.	.	.	T	.	.	.	.	.	.	.	A	.	.	.	.	.	.	.	G	A	.	.	.	.	.	.	.	.	.	.	.	.	.	.	.	.	.	.	.	.	.	.	.	.	T	.	.
'Hap_80'	.	.	.	.	T	.	.	.	.	.	.	.	A	.	.	.	.	.	.	.	G	A	.	.	.	.	G	.	.	.	.	.	.	.	.	.	.	.	.	.	.	.	.	.	.	.	T	.	.
'Hap_81'	.	.	.	.	T	.	.	.	.	.	.	.	A	.	.	.	.	.	.	.	G	A	.	.	.	.	G	.	.	.	.	.	.	.	.	.	.	A	.	.	.	.	.	.	.	.	T	.	.
'Hap_82'	A	.	.	.	T	.	.	.	.	.	.	.	A	.	.	.	.	.	.	.	G	A	.	.	.	.	G	.	.	.	.	.	.	.	.	.	.	.	.	.	.	.	.	.	.	.	T	.	.
'Hap_83'	.	.	.	.	T	.	.	.	.	.	.	.	A	.	.	.	.	.	.	.	G	A	.	.	.	.	.	.	.	.	.	.	.	.	.	.	.	.	.	.	.	.	.	.	.	.	T	.	.
'Hap_84'	A	.	.	.	.	.	.	.	.	.	.	.	A	.	.	.	.	.	.	.	G	A	.	.	.	.	.	.	.	.	.	.	.	.	.	.	.	.	.	.	.	.	.	.	.	.	T	.	.
'Hap_85'	.	.	.	.	T	.	.	.	.	.	.	.	.	.	.	.	.	.	.	.	G	A	.	.	.	.	.	.	.	.	.	.	.	.	.	.	.	.	A	.	.	.	.	.	.	.	T	.	.
'Hap_86'	A	.	.	.	.	.	.	.	.	.	.	.	.	.	.	.	.	.	.	.	.	.	.	.	.	.	.	.	.	.	.	.	.	.	.	.	.	.	.	.	.	.	.	.	.	.	T	.	.
'Hap_87'	.	.	.	.	T	.	.	.	.	.	.	.	.	.	.	.	.	.	.	.	G	A	.	.	.	.	.	.	G	.	.	.	.	.	.	.	.	.	A	.	.	.	.	.	.	.	T	.	.
'Hap_88'	.	.	.	.	T	.	.	.	.	.	.	.	.	.	.	.	.	.	C	.	G	A	-	-	-	A	.	T	.	T	.	.	.	.	.	.	.	.	A	.	.	.	.	.	.	.	T	.	.
'Hap_89'	.	.	.	.	T	.	.	.	.	.	.	.	.	.	.	.	.	.	C	.	G	A	-	-	-	.	.	T	.	T	.	.	.	.	.	.	.	.	A	.	.	.	.	.	.	.	T	.	.
'Hap_90'	.	.	.	.	T	.	.	.	.	.	.	.	.	.	.	.	.	.	C	.	G	A	-	-	-	.	.	T	.	T	.	.	.	.	.	.	.	.	A	.	.	.	.	.	.	.	T	.	.
'Hap_91'	.	.	.	.	T	.	.	.	.	.	.	.	.	.	.	.	.	.	C	.	G	A	-	-	-	.	.	T	.	T	.	.	.	.	.	.	.	.	A	.	.	.	.	.	.	.	T	.	.
'Hap_92'	.	.	.	.	T	.	.	.	.	.	.	.	.	.	.	.	.	.	C	.	G	A	-	-	-	.	.	T	.	T	.	.	.	.	.	.	.	.	A	.	.	.	.	.	.	.	T	.	.
'Hap_93'	.	.	.	.	T	.	.	.	.	.	.	.	A	.	.	.	.	.	.	.	G	A	.	.	.	.	G	.	.	.	.	.	.	.	.	.	.	.	.	.	.	.	.	.	.	.	T	.	.
'Hap_94'	.	.	.	.	T	.	.	.	.	.	.	.	.	.	.	T	.	.	.	.	G	A	.	.	.	.	G	.	.	.	.	.	.	.	.	.	.	.	.	.	.	.	.	.	.	.	T	.	.
'Hap_95'	.	.	.	.	T	.	.	.	.	.	.	.	A	.	.	.	.	.	.	.	G	A	.	.	.	.	G	.	.	.	.	.	.	.	.	.	.	.	.	.	.	.	.	.	.	.	T	.	.
'Hap_96'	.	.	.	.	T	.	.	.	.	.	.	.	A	.	.	T	.	.	.	T	G	A	.	.	.	.	.	.	.	.	.	.	.	.	.	.	.	.	.	.	.	.	.	.	.	.	T	.	.
'Hap_97'	.	.	.	.	T	.	.	.	.	.	.	.	.	.	.	.	.	.	.	.	G	A	.	.	.	.	G	.	.	.	.	.	.	.	.	.	.	.	.	.	.	.	.	.	.	.	T	.	.
'Hap_98'	.	.	.	.	.	.	.	.	.	.	.	.	.	.	.	.	.	.	.	.	G	A	.	.	.	.	G	.	.	.	.	.	.	.	.	.	.	.	.	.	.	.	.	.	.	.	T	.	.
[truncated: 206 more columns]
