# Supplementary material for: Playing Hide-and-Seek in Beta-Globin Genes: Gene Conversion Transferring a Beneficial Mutation between Differentially Expressed Gene Duplicates
Source: Genes (Basel). 2018 Oct 12;9(10):492. doi: 10.3390/genes9100492 (PMC6209878; doi:10.3390/genes9100492)
Supplement: Supplementary file 1 [file genes-09-00492-s001.zip › Tables S8-S19_Supporting_information.xlsx]

## Sheet: Table S8
1 variable models, continental Europe dataset
Marker	variable 1	Loglikelihood	G score	P (G score)	Wald score	P (Wald score)	AIC	BIC	Beta_0	Beta_1
Cys_freq	Isotherm	-307.978	93.631	3.80187e-22	67.7624	1.84434e-16	619.956	640.91	-7.76453	0.261877
Cys_freq	PwetQ	-304.823	99.9414	1.56973e-23	58.0783	2.51886e-14	613.646	634.599	3.29143	-0.0127878
Cys_freq	Pwet	-308.237	93.1126	4.94032e-22	55.0106	1.1988e-13	620.475	641.428	3.09996	-0.0333605
Cys_freq	AP	-318.05	73.4864	1.01332e-17	47.2402	6.27976e-12	640.101	661.054	2.64591	-0.00344896
Cys_freq	MeanTcoldQ	-330.261	49.0658	2.47519e-12	42.9501	5.6153e-11	664.522	685.475	0.159819	0.0196374
Cys_freq	AMT	-330.696	48.1946	3.85954e-12	41.2536	1.33704e-10	665.393	686.346	-1.99672	0.0254581
Cys_freq	MinTcold	-332.831	43.9261	3.41014e-11	39.2712	3.68834e-10	669.661	690.615	0.766545	0.0166635
Cys_freq	longitude	-334.139	41.3092	1.29958e-10	37.0065	1.17733e-09	672.278	693.232	1.09923	-0.0821788
Cys_freq	Pseason	-334.776	40.036	2.49322e-10	36.3284	1.66718e-09	673.551	694.505	1.64942	-0.0632873
Cys_freq	POP_STRUCTURE	-255.328	198.932	3.57134e-45	34.5683	4.11563e-09	514.655	534.571	-0.506561	1.30507
Cys_freq	PcoldQ	-328.135	53.3179	2.83715e-13	34.3296	4.65243e-09	660.27	681.223	1.37087	-0.00817365
Cys_freq	MeanTwetQ	-337.04	35.5067	2.5417e-09	30.9488	2.64927e-08	678.081	699.034	-1.45227	0.0109466
Cys_freq	altitude	-338.6	32.3866	1.26357e-08	26.3895	2.79057e-07	681.201	702.154	0.416969	-0.00119704
Cys_freq	PwarmQ	-341.132	27.3243	1.72038e-07	22.9839	1.63367e-06	686.263	707.216	1.47046	-0.00642445
Cys_freq	Tseason	-344.185	21.2177	4.0997e-06	20.1597	7.12387e-06	692.37	713.323	2.64975	-0.000400906
Cys_freq	MeanTwarmQ	-343.963	21.6608	3.2537e-06	19.8352	8.44159e-06	691.927	712.88	-2.86059	0.0174863
Cys_freq	MaxTwarm	-344.221	21.145	4.25803e-06	19.6843	9.1351e-06	692.442	713.396	-3.08759	0.0138931
Cys_freq	TDrange	-345.314	18.9598	1.33503e-05	18.0717	2.12738e-05	694.628	715.581	-2.31946	0.0282751
Cys_freq	PdryQ	-345.67	18.2471	1.9402e-05	15.3989	8.70381e-05	695.34	716.294	0.906977	-0.0067507
Cys_freq	Pdry	-347.359	14.8692	0.000115228	13.0897	0.000296926	698.718	719.671	0.807556	-0.0197236

## Sheet: Table S9
2 variables models, continental Europe dataset
Marker	Variable 1	Variable 2	Loglikelihood	G score	P (G score)	Wald score	P (Wald score)	AIC	BIC	Beta_0	Beta_1	Beta_2
Cys_freq	Tseason	PcoldQ	-277.366	101.538	7.01041e-24	66.1401	4.19976e-16	560.731	592.161	10.8724	-0.00115693	-0.0185107
Cys_freq	Tseason	MeanTwetQ	-296.024	82.0327	1.33852e-19	66.0387	4.42156e-16	598.048	629.478	3.662	-0.00100545	0.0234642
Cys_freq	Tseason	AP	-278.524	79.0535	6.04506e-19	64.79	8.33191e-16	563.047	594.477	10.4888	-0.000931152	-0.00547877
Cys_freq	MeanTdryQ	MeanTcoldQ	-293.063	74.3955	6.39361e-18	56.6451	5.21995e-14	592.126	623.556	1.02965	-0.0205243	0.0488128
Cys_freq	AP	PdryQ	-280.907	74.2868	6.75552e-18	56.1299	6.78382e-14	567.814	599.244	3.75737	-0.0129955	0.0452505
Cys_freq	AP	Pdry	-280.042	76.016	2.81378e-18	55.1122	1.13844e-13	566.085	597.515	3.86407	-0.0127885	0.140675
Cys_freq	longitude	MeanTwetQ	-296.466	75.3459	3.95065e-18	54.9235	1.25316e-13	598.932	630.362	-0.82238	-0.14068	0.0206656
Cys_freq	TDrange	TArange	-308.989	72.6505	1.54766e-17	54.6149	1.46622e-13	623.977	655.407	0.773779	0.0964702	-0.0319864
Cys_freq	longitude	AP	-282.246	71.6099	2.6224e-17	53.9714	2.03429e-13	570.491	601.921	5.30796	-0.124172	-0.0046982
Cys_freq	Isotherm	PwetQ	-261.848	85.9502	1.84522e-20	53.4944	2.59326e-13	529.696	561.126	-4.45499	0.274687	-0.0140798
Cys_freq	MinTcold	MeanTdryQ	-298.213	69.2351	8.73972e-17	53.4935	2.59452e-13	602.426	633.856	2.52945	0.0414465	-0.0194357
Cys_freq	Isotherm	Pwet	-261.88	92.1958	7.85122e-22	52.3116	4.73563e-13	529.761	561.191	-4.75433	0.285922	-0.0394801
Cys_freq	TArange	PcoldQ	-298.19	59.8894	1.00342e-14	51.6727	6.55678e-13	602.38	633.81	8.59189	-0.0224822	-0.0151825
Cys_freq	Isotherm	AP	-265.637	84.6822	3.50389e-20	49.4408	2.04453e-12	537.274	568.704	-5.16715	0.292682	-0.00456829
Cys_freq	MinTcold	PcoldQ	-287.688	80.8945	2.38099e-19	48.8521	2.76016e-12	581.375	612.805	3.58024	0.0259501	-0.0142291
Cys_freq	Pseason	PcoldQ	-288.352	79.5646	4.66725e-19	48.2361	3.77858e-12	582.705	614.135	5.84831	-0.117847	-0.0169638
Cys_freq	longitude	PcoldQ	-288.307	79.6553	4.45766e-19	48.1514	3.94549e-12	582.614	614.044	4.18359	-0.135208	-0.0141407
Cys_freq	TDrange	Tseason	-315.189	57.9922	2.63155e-14	46.9343	7.34063e-12	636.378	667.807	0.841848	0.0610509	-0.00086185
Cys_freq	AP	Pseason	-291.623	52.8542	3.59246e-13	45.8196	1.29659e-11	589.247	620.677	5.28668	-0.00411897	-0.0806619
Cys_freq	MeanTcoldQ	PcoldQ	-288.803	78.6642	7.36162e-19	45.5462	1.4908e-11	583.605	615.035	2.50499	0.0279834	-0.0136776
Cys_freq	Tseason	PwetQ	-278.508	52.6309	4.02504e-13	45.3993	1.60692e-11	563.015	594.445	8.69518	-0.000716378	-0.0147786
Cys_freq	Tseason	Pwet	-282.714	51.0473	9.01681e-13	44.2905	2.83085e-11	571.428	602.858	8.37058	-0.000700895	-0.0386048
Cys_freq	MeanTwetQ	Pseason	-308.755	52.0417	5.43343e-13	43.0834	5.24567e-11	623.51	654.94	0.233551	0.0148518	-0.0830634
Cys_freq	MinTcold	AP	-294.031	48.0382	4.18001e-12	42.5398	6.92588e-11	594.063	625.493	3.81055	0.0182304	-0.00383414
Cys_freq	MeanTcoldQ	AP	-294.074	47.953	4.36562e-12	42.2817	7.90302e-11	594.148	625.578	3.07307	0.0201705	-0.00376851
Cys_freq	Pseason	PdryQ	-303.47	62.6112	2.51813e-15	41.7629	1.0304e-10	612.94	644.37	5.32243	-0.111442	-0.0174201
Cys_freq	MinTcold	MeanTwetQ	-307.842	49.9778	1.55493e-12	40.4612	2.00557e-10	621.683	653.113	-0.945134	0.0204194	0.014422
Cys_freq	AP	POP_STRUCTURE	-221.043	68.5687	1.22534e-16	39.4033	3.44717e-10	448.086	477.96	2.49588	-0.00399211	1.61709
Cys_freq	TArange	AP	-296.309	43.4829	4.27691e-11	39.0598	4.11019e-10	598.618	630.048	8.37891	-0.0176815	-0.00470281
Cys_freq	longitude	TDrange	-311.779	44.7208	2.27234e-11	38.8418	4.59584e-10	629.557	660.987	-2.34063	-0.122236	0.049895
Cys_freq	TArange	MeanTwetQ	-315.356	43.3681	4.53511e-11	38.6163	5.15858e-10	636.713	668.142	2.41938	-0.0184229	0.0191773
Cys_freq	Pdry	Pseason	-307.678	54.195	1.81547e-13	37.8218	7.75098e-10	621.356	652.786	4.8745	-0.0496899	-0.105633
Cys_freq	Tseason	MaxTwarm	-322.797	42.7763	6.13704e-11	37.3809	9.71667e-10	651.593	683.023	-0.56083	-0.000635381	0.0218049
Cys_freq	MeanTwetQ	MeanTcoldQ	-307.505	45.5115	1.51746e-11	37.1898	1.07173e-09	621.01	652.44	-1.62461	0.0137753	0.0226444
Cys_freq	Isotherm	MeanTwetQ	-284.883	46.1904	1.07301e-11	36.9386	1.21909e-09	575.766	607.196	-10.0537	0.276094	0.0142005
Cys_freq	longitude	PwetQ	-283.86	41.9253	9.48283e-11	36.5616	1.47918e-09	573.721	605.151	4.6757	-0.0924617	-0.0131231
Cys_freq	Isotherm	PcoldQ	-275.892	64.1719	1.14022e-15	35.6032	2.41892e-09	557.784	589.214	-6.43523	0.280559	-0.0113714
Cys_freq	longitude	Pwet	-288.048	40.379	2.09176e-10	35.4586	2.60535e-09	582.096	613.526	4.43638	-0.0901237	-0.0341762
Cys_freq	Tseason	PdryQ	-319.39	49.5902	1.89456e-12	35.2465	2.90504e-09	644.78	676.209	6.67549	-0.000727476	-0.0130901
Cys_freq	TDrange	MinTcold	-313.735	38.1903	6.41691e-10	35.0658	3.18744e-09	633.471	664.901	-2.47897	0.0432657	0.0215627
Cys_freq	altitude	Isotherm	-282.963	50.0306	1.51368e-12	34.4641	4.34192e-09	571.926	603.356	-8.2233	-0.00174891	0.300564
Cys_freq	longitude	PdryQ	-308.855	50.5685	1.15078e-12	34.0094	5.4847e-09	623.71	655.14	3.49691	-0.1228	-0.0132251
Cys_freq	longitude	MaxTwarm	-315.285	37.7081	8.21635e-10	32.4363	1.23162e-08	636.57	668	-3.10117	-0.10732	0.0207489
Cys_freq	AMT	PcoldQ	-306.054	44.1617	3.02342e-11	31.7222	1.77877e-08	618.108	649.538	-0.465634	0.0261169	-0.00948655
Cys_freq	AMT	MeanTdryQ	-312.991	35.4103	2.67075e-09	31.4701	2.02536e-08	631.983	663.412	-2.95964	0.0422334	-0.0113395
Cys_freq	Tseason	Pdry	-324.42	39.5295	3.23141e-10	30.7868	2.87987e-08	654.84	686.27	5.97938	-0.000662051	-0.0366905
Cys_freq	PcoldQ	POP_STRUCTURE	-230.184	50.2871	1.32819e-12	30.6625	3.07044e-08	466.368	496.241	1.18471	-0.0106466	1.58731
Cys_freq	longitude	Pdry	-313.702	40.874	1.62363e-10	30.6184	3.14096e-08	633.404	664.834	3.12943	-0.114906	-0.0369885
Cys_freq	PwetQ	POP_STRUCTURE	-222.438	65.7795	5.04292e-16	29.6521	5.16977e-08	450.876	480.749	2.57796	-0.0118446	1.33773
Cys_freq	Pwet	POP_STRUCTURE	-225.439	59.7761	1.06286e-14	29.3667	5.98989e-08	456.879	486.752	2.39401	-0.0308405	1.31254
Cys_freq	latitude	altitude	-322.849	31.5032	1.99116e-08	28.6038	8.88066e-08	651.698	683.128	6.23694	-0.108528	-0.00207592
Cys_freq	Tseason	MeanTwarmQ	-328.186	31.5549	1.93878e-08	28.4408	9.66062e-08	662.372	693.802	-0.160668	-0.00051497	0.022166
Cys_freq	Tseason	TArange	-328.61	31.1506	2.38771e-08	28.2984	1.03982e-07	663.219	694.649	1.8559	-0.00198478	0.0426701
Cys_freq	MaxTwarm	TArange	-329.19	30.0614	4.1858e-08	27.799	1.34597e-07	664.381	695.811	-1.29315	0.0235666	-0.014646
Cys_freq	MeanTcoldQ	Pwet	-293.606	29.2626	6.32054e-08	27.0953	1.93667e-07	593.212	624.642	3.04576	0.0158008	-0.0310694
Cys_freq	Pdry	POP_STRUCTURE	-235.883	38.8893	4.48533e-10	27.0937	1.93832e-07	477.766	507.639	1.15589	-0.0422323	1.76628
Cys_freq	MinTcold	Pwet	-293.748	28.979	7.31673e-08	27.0211	2.01244e-07	593.496	624.926	3.60312	0.0141428	-0.0313368
Cys_freq	PdryQ	POP_STRUCTURE	-235.967	38.7213	4.88853e-10	26.8179	2.23562e-07	477.934	507.807	1.16273	-0.0129175	1.70594
Cys_freq	TArange	PwetQ	-290.44	28.766	8.16708e-08	26.6714	2.41168e-07	586.88	618.31	7.4035	-0.0139143	-0.0140434
Cys_freq	Isotherm	PdryQ	-288.079	39.7982	2.8161e-10	26.6622	2.42315e-07	582.158	613.588	-7.2089	0.302861	-0.0129901
Cys_freq	MinTcold	PwetQ	-290.555	28.5361	9.1968e-08	26.6161	2.48167e-07	587.11	618.54	3.77895	0.0141054	-0.0119908
Cys_freq	longitude	MeanTwarmQ	-319.268	29.742	4.93539e-08	26.2539	2.99345e-07	644.536	675.966	-2.25705	-0.0951558	0.0219233
Cys_freq	MeanTcoldQ	PwetQ	-290.803	28.0404	1.18812e-07	26.0136	3.39013e-07	587.606	619.036	3.20584	0.0155472	-0.011833
Cys_freq	TDrange	MeanTcoldQ	-316.68	27.1609	1.87206e-07	25.5623	4.28326e-07	639.361	670.791	-2.66121	0.0354158	0.0221223
Cys_freq	altitude	Tseason	-325.021	27.1597	1.87319e-07	25.3454	4.79305e-07	656.041	687.471	3.6046	-0.00128834	-0.000466562
Cys_freq	PwarmQ	POP_STRUCTURE	-239.108	32.4401	1.22924e-08	25.2291	5.0907e-07	484.215	514.088	1.54293	-0.0086772	1.35098
Cys_freq	longitude	PwarmQ	-319.534	29.2104	6.49286e-08	24.8215	6.28919e-07	645.068	676.498	2.77836	-0.0868298	-0.006808
Cys_freq	Isotherm	Pdry	-290.997	33.9617	5.62067e-09	24.283	8.31682e-07	587.995	619.425	-7.34567	0.300362	-0.036998
Cys_freq	TArange	Pwet	-295.264	25.9477	3.508e-07	24.2507	8.45784e-07	596.527	627.957	6.90829	-0.0130578	-0.0360803
Cys_freq	AMT	AP	-305.284	25.5325	4.34985e-07	23.434	1.29274e-06	616.568	647.998	0.882654	0.0200392	-0.00319804
Cys_freq	altitude	TDrange	-326.577	24.0474	9.39932e-07	22.6153	1.97899e-06	659.153	690.583	-2.18429	-0.00142292	0.0330542
Cys_freq	MeanTwetQ	POP_STRUCTURE	-243.036	24.5839	7.11441e-07	21.7581	3.09285e-06	492.071	521.945	-1.89025	0.0105611	1.38221
Cys_freq	latitude	Isotherm	-296.185	23.587	1.19392e-06	21.5821	3.39009e-06	598.369	629.799	-16.0818	0.10058	0.371571
Cys_freq	TArange	PdryQ	-334.477	22.3858	2.23012e-06	21.3514	3.8234e-06	674.954	706.384	4.56636	-0.0119159	-0.0100683
Cys_freq	longitude	AMT	-319.321	22.75	1.84508e-06	21.2698	3.98971e-06	644.643	676.073	-0.705341	-0.0661937	0.0207618
Cys_freq	MinTcold	PdryQ	-319.248	27.1647	1.86844e-07	20.6577	5.49152e-06	644.497	675.927	2.15623	0.018997	-0.00916863
Cys_freq	Tseason	PwarmQ	-330.278	21.7078	3.17503e-06	20.598	5.66549e-06	666.555	697.985	4.25485	-0.0004162	-0.00632303
Cys_freq	AMT	MeanTwetQ	-319.517	22.3593	2.26117e-06	20.2706	6.72243e-06	645.034	676.463	-3.02747	0.0227468	0.0094553
Cys_freq	Tseason	MeanTdryQ	-333.314	21.7413	3.12001e-06	19.5807	9.64377e-06	672.628	704.058	4.99605	-0.000710859	-0.00863589
Cys_freq	MeanTcoldQ	PdryQ	-317.669	25.1833	5.21315e-07	19.1024	1.23889e-05	641.338	672.768	1.42905	0.0216363	-0.00901028
Cys_freq	Isotherm	PwarmQ	-296.942	22.0719	2.62621e-06	18.8098	1.44423e-05	599.884	631.314	-6.34838	0.26422	-0.0062035
Cys_freq	MeanTwetQ	PwarmQ	-326.349	21.3829	3.76107e-06	18.1656	2.02501e-05	658.698	690.128	0.0822971	0.0103589	-0.00628118
Cys_freq	TDrange	Pseason	-325.234	19.0842	1.25079e-05	18.0729	2.12604e-05	656.467	687.897	-0.689765	0.0295589	-0.0647036
Cys_freq	TArange	Pdry	-337.963	18.7928	1.45714e-05	18.0612	2.13917e-05	681.925	713.355	4.05779	-0.0107087	-0.0285737
Cys_freq	Pdry	PwetQ	-295.695	18.2562	1.93101e-05	17.9629	2.25247e-05	597.39	628.82	3.15109	0.0366832	-0.0181863
Cys_freq	Isotherm	MeanTdryQ	-298.282	19.3924	1.06432e-05	17.6572	2.64516e-05	602.564	633.994	-8.73366	0.301459	-0.00761348
Cys_freq	TDrange	PwarmQ	-331.864	18.5354	1.66781e-05	17.5273	2.83206e-05	669.728	701.158	-0.802699	0.0291978	-0.00682383
Cys_freq	AMT	Pseason	-321.727	17.9382	2.28193e-05	17.4351	2.97286e-05	649.455	680.885	-0.351426	0.0199509	-0.0454995

## Sheet: Table S10
3 variables models, continental Europe dataset
Marker	Variable 1	Variable 2	Variable 3	Loglikelihood	G score	P (G score)	Wald score	P (Wald score)	AIC	BIC	Beta_0	Beta_1	Beta_2	Beta_3
Cys_freq	Tseason	MaxTwarm	MeanTdryQ	-279.552	86.4889	1.40524e-20	64.3875	1.02203e-15	567.105	609.011	2.30559	-0.00169715	0.0440906	-0.0224744
Cys_freq	Tseason	MeanTdryQ	MeanTwarmQ	-288.648	79.0754	5.97848e-19	59.5521	1.191e-14	585.296	627.203	2.37105	-0.00142667	-0.0215729	0.0481624
Cys_freq	TDrange	TArange	Pwet	-255.692	79.1433	5.7763e-19	58.6321	1.90089e-14	519.384	561.29	6.15045	0.105391	-0.0401458	-0.0408844
Cys_freq	TDrange	TArange	AP	-252.38	87.8586	7.03036e-21	58.3404	2.20469e-14	512.759	554.666	8.16806	0.109088	-0.0469358	-0.00567819
Cys_freq	TDrange	TArange	PwetQ	-254.681	71.5173	2.74843e-17	54.4389	1.60357e-13	517.363	559.269	6.41572	0.100687	-0.0395757	-0.0148534
Cys_freq	AMT	MeanTwarmQ	PcoldQ	-273.9	64.3078	1.06423e-15	54.1087	1.89702e-13	555.8	597.707	9.25748	0.0947185	-0.0847133	-0.0171303
Cys_freq	MaxTwarm	TArange	MeanTdryQ	-295.383	67.6141	1.98838e-16	53.2042	3.0062e-13	598.767	640.673	0.573923	0.0479595	-0.039544	-0.0194613
Cys_freq	Tseason	MeanTdryQ	PwarmQ	-296.91	66.7347	3.10619e-16	53.0003	3.33505e-13	601.821	643.727	11.009	-0.00111607	-0.0187067	-0.0126077
Cys_freq	AMT	MeanTwarmQ	AP	-273.779	63.0112	2.05537e-15	52.8279	3.64101e-13	555.557	597.464	11.9399	0.0828961	-0.0856325	-0.00578219
Cys_freq	TDrange	TArange	PcoldQ	-256.266	83.8485	5.34192e-20	51.7221	6.394e-13	520.532	562.438	8.22669	0.102212	-0.0504379	-0.0177481
Cys_freq	TDrange	TArange	MeanTwetQ	-273.801	70.3752	4.90323e-17	51.663	6.58928e-13	555.602	597.508	1.4649	0.0981386	-0.045042	0.0203822
Cys_freq	Isotherm	MinTcold	MeanTdryQ	-269.529	57.3691	3.61239e-14	46.6143	8.64256e-12	547.057	588.964	-4.57959	0.228969	0.0338374	-0.0205788
Cys_freq	longitude	AMT	MeanTdryQ	-285.888	54.2069	1.80453e-13	44.1761	3.00127e-11	579.776	621.682	-1.23865	-0.124007	0.0448403	-0.0192651
Cys_freq	Isotherm	Pseason	PdryQ	-262.599	50.9601	9.42612e-13	44.0517	3.19815e-11	533.198	575.105	-2.58841	0.292066	-0.0991592	-0.0249184
Cys_freq	AMT	MeanTwetQ	MeanTwarmQ	-294.845	49.3429	2.14914e-12	43.569	4.09274e-11	597.691	639.597	3.03369	0.0810162	0.0203874	-0.0740465
Cys_freq	AMT	Tseason	MeanTdryQ	-289.384	47.2153	6.36016e-12	40.9038	1.59909e-10	586.767	628.674	2.66202	0.0456566	-0.000838411	-0.0204524
Cys_freq	Isotherm	Pdry	Pseason	-268.158	45.6796	1.39268e-11	40.2876	2.192e-10	544.315	586.222	-3.16207	0.28817	-0.0687462	-0.0915775
Cys_freq	TDrange	Tseason	Pwet	-259.212	47.0034	7.08633e-12	39.8858	2.69259e-10	526.424	568.331	6.67259	0.0645417	-0.00117184	-0.0423086
Cys_freq	Tseason	AP	Pdry	-252.213	52.6219	4.0436e-13	39.6352	3.06119e-10	512.426	554.332	10.6476	-0.000856931	-0.0126123	0.115987
Cys_freq	altitude	Tseason	TArange	-301.059	47.9239	4.43076e-12	38.9854	4.26988e-10	610.117	652.024	2.76603	-0.00173148	-0.00260628	0.0573713
Cys_freq	TDrange	Tseason	AP	-256.036	44.9753	1.99538e-11	38.5619	5.30454e-10	520.072	561.979	8.87794	0.0618774	-0.00139334	-0.00585867
Cys_freq	Isotherm	TArange	PcoldQ	-254.773	42.239	8.07732e-11	38.2276	6.29547e-10	517.545	559.452	0.44491	0.2733	-0.0207717	-0.0177203
Cys_freq	TDrange	Isotherm	PcoldQ	-254.802	42.1809	8.32103e-11	37.8529	7.62842e-10	517.604	559.51	-4.89193	-0.0711458	0.458993	-0.01757
Cys_freq	Isotherm	Pseason	PcoldQ	-253.589	44.6072	2.40804e-11	37.7589	8.00498e-10	515.177	557.084	-1.52701	0.262922	-0.104969	-0.0216113
Cys_freq	altitude	TDrange	Tseason	-287.591	55.1961	1.09083e-13	37.6353	8.52852e-10	583.181	625.088	1.65495	-0.00179738	0.0740559	-0.00103433
Cys_freq	AMT	MeanTdryQ	MeanTwarmQ	-291.691	42.6008	6.71306e-11	37.5867	8.74407e-10	591.382	633.288	2.67159	0.106695	-0.0184739	-0.0642975
Cys_freq	Isotherm	MeanTdryQ	PwarmQ	-272.035	49.8136	1.69069e-12	36.946	1.21444e-09	552.071	593.977	-7.08454	0.350774	-0.0147873	-0.0124258
Cys_freq	longitude	MeanTdryQ	MeanTwarmQ	-294.591	49.3534	2.13763e-12	36.1188	1.85645e-09	597.183	639.089	-3.68978	-0.169771	-0.0156065	0.0396314
Cys_freq	altitude	TDrange	TArange	-282.547	52.8824	3.54133e-13	36.0911	1.88303e-09	573.095	615.001	1.44314	-0.0017609	0.112459	-0.0367003
Cys_freq	TDrange	Tseason	PdryQ	-287.677	55.0226	1.19151e-13	35.1937	2.98487e-09	583.355	625.261	5.22201	0.0676855	-0.00126603	-0.016022
Cys_freq	Tseason	TArange	PdryQ	-299.189	40.4023	2.06703e-10	35.124	3.09371e-09	606.377	648.284	6.38694	-0.00271221	0.0522071	-0.0159445
Cys_freq	TDrange	Tseason	PwetQ	-258.426	40.1638	2.33535e-10	34.9512	3.38074e-09	524.851	566.758	6.88557	0.0599154	-0.00114609	-0.0152626
Cys_freq	TDrange	MinTcold	MeanTdryQ	-279.308	37.8098	7.79896e-10	34.8596	3.54363e-09	566.616	608.523	-0.840369	0.0453125	0.0474951	-0.0201322
Cys_freq	longitude	MeanTdryQ	PwarmQ	-299.37	40.3284	2.14667e-10	34.6193	4.00915e-09	606.739	648.646	4.63919	-0.127201	-0.0119224	-0.0108446
Cys_freq	longitude	AP	Pdry	-260.562	38.9601	4.32566e-10	34.5753	4.10078e-09	529.125	571.032	5.84224	-0.101719	-0.0122136	0.11718
Cys_freq	TDrange	TArange	PdryQ	-282.026	53.9257	2.08214e-13	34.2996	4.72473e-09	572.051	613.958	4.79975	0.113049	-0.0438819	-0.015832
Cys_freq	Isotherm	Tseason	PcoldQ	-257.138	37.5077	9.10549e-10	33.9706	5.59516e-09	522.277	564.183	2.49411	0.206405	-0.000838091	-0.0178383
Cys_freq	Isotherm	MeanTdryQ	MeanTcoldQ	-273.341	39.445	3.37435e-10	33.7754	6.18564e-09	554.681	596.588	-5.01719	0.199569	-0.0195365	0.0362902
Cys_freq	Tseason	TArange	Pdry	-304.398	40.0439	2.48314e-10	33.7409	6.29639e-09	616.796	658.703	5.59806	-0.00262373	0.0517423	-0.0441247
Cys_freq	Tseason	AP	PdryQ	-257.983	41.0821	1.45969e-10	33.4431	7.33793e-09	523.965	565.872	9.85453	-0.000783457	-0.0119439	0.0340982
Cys_freq	TDrange	Tseason	MeanTwetQ	-277.362	37.3249	1.00001e-09	33.35	7.69772e-09	562.723	604.63	1.9261	0.0521798	-0.00133623	0.0214753
Cys_freq	longitude	MaxTwarm	MeanTdryQ	-293.987	42.5954	6.73158e-11	32.7933	1.02497e-08	595.975	637.881	-4.10764	-0.174653	0.0311676	-0.0137498
Cys_freq	latitude	altitude	MeanTwarmQ	-305.397	34.9039	3.46389e-09	32.1484	1.42833e-08	618.794	660.7	29.1642	-0.344426	-0.00520843	-0.0602955
Cys_freq	TDrange	Tseason	Pdry	-292.399	45.5788	1.46623e-11	31.7003	1.7989e-08	592.799	634.705	4.45299	0.0679112	-0.00120192	-0.0442619
Cys_freq	TArange	AP	Pdry	-262.789	34.5067	4.24778e-09	31.2124	2.31286e-08	533.578	575.485	9.15245	-0.0172433	-0.0127434	0.12651
Cys_freq	TDrange	TArange	Pdry	-286.642	44.6935	2.30418e-11	30.9894	2.59445e-08	581.284	623.19	4.09033	0.111745	-0.0420201	-0.0437559
Cys_freq	Tseason	Pseason	PcoldQ	-259	36.7306	1.3563e-09	30.9699	2.62061e-08	526.001	567.907	12.7872	-0.000945471	-0.0909556	-0.024491
Cys_freq	MinTcold	AP	PwarmQ	-276.126	35.8105	2.17474e-09	30.5383	3.27343e-08	560.252	602.159	3.4036	0.0333442	-0.00749688	0.0168053
Cys_freq	MinTcold	PwetQ	PwarmQ	-264.876	51.3578	7.69737e-13	30.225	3.84727e-08	537.752	579.659	3.41081	0.0275955	-0.0336498	0.0279158
Cys_freq	Tseason	MeanTwarmQ	MeanTcoldQ	-310.803	34.7658	3.71854e-09	30.0164	4.28397e-08	629.606	671.512	3.55975	-0.0113053	0.4227	-0.401553
Cys_freq	TDrange	Isotherm	MeanTwetQ	-268.691	32.3846	1.26486e-08	29.778	4.84467e-08	545.381	587.288	-10.5744	-0.0600951	0.423392	0.0219633
Cys_freq	longitude	Pseason	PcoldQ	-271.573	33.4683	7.24366e-09	29.7723	4.85873e-08	551.146	593.053	7.02928	-0.0996315	-0.0900076	-0.0203439
Cys_freq	TDrange	TArange	MeanTdryQ	-291.327	35.3238	2.792e-09	29.6724	5.11578e-08	590.653	632.56	3.36131	0.116813	-0.0464923	-0.0118818
Cys_freq	longitude	TDrange	PdryQ	-289.009	39.6914	2.97434e-10	29.6005	5.3091e-08	586.018	627.925	0.250482	-0.164033	0.0493023	-0.0144524
Cys_freq	MeanTcoldQ	PwetQ	PwarmQ	-265.565	50.4763	1.20614e-12	29.5899	5.33825e-08	539.129	581.036	2.38994	0.030263	-0.0344123	0.028546
Cys_freq	TDrange	Tseason	PcoldQ	-260.862	33.0073	9.18131e-09	29.5842	5.35403e-08	529.724	571.631	8.95682	0.0510762	-0.00149692	-0.0182322
Cys_freq	TArange	Pseason	PcoldQ	-272.335	32.0341	1.51493e-08	29.3635	5.99985e-08	552.671	594.578	10.902	-0.0176793	-0.100058	-0.0212914
Cys_freq	longitude	AP	PdryQ	-265.177	31.4594	2.03652e-08	28.8051	8.00418e-08	538.355	580.261	5.45531	-0.0939639	-0.0115911	0.0346987
Cys_freq	MeanTcoldQ	AP	PwarmQ	-277.034	34.0809	5.28676e-09	28.6074	8.86425e-08	562.067	603.974	2.12378	0.0360927	-0.00736472	0.0163913
Cys_freq	TDrange	Tseason	TArange	-293.748	30.4806	3.37219e-08	28.236	1.0739e-07	595.496	637.403	-1.57014	0.262177	0.00508535	-0.200554
Cys_freq	TDrange	Tseason	MeanTdryQ	-298.755	32.8681	9.86304e-09	28.1363	1.13065e-07	605.509	647.416	3.63072	0.0683133	-0.00131511	-0.011483
Cys_freq	MinTcold	MeanTdryQ	PwetQ	-275.358	30.3945	3.52523e-08	27.9788	1.2265e-07	558.715	600.622	4.53395	0.0328464	-0.0146261	-0.00978366
Cys_freq	Tseason	TArange	MeanTdryQ	-312.592	32.0349	1.51426e-08	27.6576	1.448e-07	633.184	675.091	4.72323	-0.00271198	0.0514176	-0.0111212
Cys_freq	Isotherm	TArange	MeanTwetQ	-270.01	29.7457	4.92597e-08	27.5257	1.5502e-07	548.02	589.927	-6.26332	0.268283	-0.0167025	0.0212494
Cys_freq	latitude	TDrange	MinTcold	-297.881	31.7091	1.79083e-08	27.1574	1.87544e-07	603.762	645.668	-11.357	0.133436	0.076627	0.0336891
Cys_freq	Tseason	TArange	Pwet	-267.289	30.8505	2.78687e-08	26.9709	2.06546e-07	542.577	584.484	7.85247	-0.0025702	0.0502787	-0.0431178
Cys_freq	longitude	TDrange	Pdry	-292.572	38.4142	5.72135e-10	26.9112	2.13026e-07	593.143	635.05	-0.207191	-0.158821	0.0508786	-0.0406311
Cys_freq	MinTcold	Pwet	PwarmQ	-275.439	36.617	1.43769e-09	26.8889	2.15497e-07	558.879	600.785	3.05799	0.0245531	-0.068103	0.0190778
Cys_freq	Tseason	TArange	AP	-263.303	30.4423	3.43951e-08	26.834	2.21697e-07	534.605	576.512	10.1028	-0.00278259	0.0492282	-0.0060034
Cys_freq	MinTcold	AP	Pdry	-265.931	28.2236	1.08078e-07	26.656	2.43095e-07	539.861	581.768	4.48492	0.0153677	-0.0113852	0.119269
Cys_freq	Tseason	Pseason	PdryQ	-289.299	28.3416	1.01689e-07	26.5279	2.59755e-07	586.599	628.505	9.45082	-0.000573323	-0.0983974	-0.0216663
Cys_freq	AMT	MeanTdryQ	Pseason	-298.522	28.9377	7.47426e-08	26.2175	3.05042e-07	605.045	646.951	-0.749316	0.0371079	-0.0138067	-0.0651782
Cys_freq	MeanTcoldQ	Pwet	PwarmQ	-275.123	36.9656	1.20229e-09	26.2169	3.05137e-07	558.247	600.153	2.13699	0.0274193	-0.0700883	0.0197665
Cys_freq	latitude	longitude	altitude	-308.805	28.0883	1.15905e-07	25.5554	4.29858e-07	625.609	667.516	7.27427	-0.109982	-0.0754733	-0.0018029
Cys_freq	MeanTdryQ	MeanTcoldQ	PwetQ	-274.412	32.7819	1.03099e-08	25.394	4.67365e-07	556.824	598.73	3.2521	-0.015778	0.038362	-0.00948236
Cys_freq	TArange	AP	PdryQ	-267.302	27.2103	1.82486e-07	25.2939	4.92256e-07	542.604	584.511	8.38841	-0.0153029	-0.0124169	0.0388046
Cys_freq	AMT	MaxTwarm	PcoldQ	-292.299	27.5097	1.56312e-07	25.1861	5.20569e-07	592.598	634.505	5.18296	0.0535145	-0.0319704	-0.0136914
Cys_freq	MinTcold	MeanTdryQ	Pwet	-278.27	30.9556	2.64005e-08	25.094	5.46021e-07	564.54	606.447	4.31022	0.0329776	-0.0146612	-0.0246008
Cys_freq	longitude	TDrange	Pwet	-273.962	28.1717	1.11018e-07	25.0882	5.47667e-07	555.924	597.831	1.43948	-0.128598	0.0454976	-0.0360264
Cys_freq	longitude	Isotherm	PcoldQ	-262.316	27.1523	1.88039e-07	25.0737	5.518e-07	532.632	574.539	-3.07627	-0.0958273	0.232252	-0.0149394
Cys_freq	Isotherm	TArange	AP	-252.343	26.5887	2.5171e-07	24.9986	5.73719e-07	512.685	554.592	-0.0904641	0.288347	-0.0154048	-0.00555404
Cys_freq	latitude	TDrange	MeanTcoldQ	-302.232	28.8964	7.63548e-08	24.9588	5.85694e-07	612.464	654.371	-11.1631	0.12621	0.0629466	0.0345916
Cys_freq	MeanTcoldQ	Pseason	PcoldQ	-273.736	29.2336	6.4157e-08	24.8871	6.07892e-07	555.471	597.378	5.31834	0.0195811	-0.0816676	-0.0183469
Cys_freq	longitude	TDrange	PwarmQ	-296.477	30.604	3.16445e-08	24.8785	6.10582e-07	600.953	642.86	-0.571907	-0.133639	0.0534856	-0.00797311
Cys_freq	longitude	Isotherm	PdryQ	-274.455	27.2488	1.78885e-07	24.8679	6.13947e-07	556.909	598.816	-4.33008	-0.0900264	0.266679	-0.0166585
Cys_freq	MinTcold	MeanTdryQ	AP	-278.901	30.2605	3.77735e-08	24.8402	6.22843e-07	565.802	607.709	4.4364	0.0364776	-0.0146877	-0.00295189
Cys_freq	MinTcold	Pseason	PcoldQ	-272.622	30.1318	4.03661e-08	24.692	6.72639e-07	553.243	595.15	6.03431	0.0184376	-0.0807086	-0.018548
Cys_freq	MeanTcoldQ	AP	Pdry	-267.029	26.028	3.36505e-07	24.6169	6.99364e-07	542.057	583.964	3.84707	0.0162734	-0.0112996	0.118835
Cys_freq	Isotherm	AP	Pdry	-251.538	28.1983	1.09503e-07	24.6162	6.99596e-07	511.076	552.983	-2.87795	0.236629	-0.0109139	0.101419
Cys_freq	latitude	Isotherm	Pdry	-277.804	26.3857	2.79606e-07	24.0512	9.38082e-07	563.609	605.516	-16.3307	0.10965	0.419997	-0.0390245
Cys_freq	Isotherm	Tseason	MeanTwetQ	-271.997	25.7719	3.84241e-07	24.0046	9.61039e-07	551.994	593.901	-4.71788	0.215117	-0.000663413	0.0212836
Cys_freq	latitude	Isotherm	PwarmQ	-281.653	29.064	7.00258e-08	23.9403	9.93673e-07	571.305	613.212	-15.6861	0.114834	0.395148	-0.00748684
Cys_freq	latitude	TDrange	TArange	-295.548	26.8819	2.16278e-07	23.9258	1.00118e-06	599.095	641.002	-5.39696	0.112713	0.145203	-0.0448325
Cys_freq	Tseason	TArange	PwarmQ	-314.333	28.5532	9.11577e-08	23.9253	1.00149e-06	636.666	678.573	3.53593	-0.00209793	0.0452309	-0.00672645
Cys_freq	MeanTcoldQ	Pdry	PdryQ	-304.393	26.5516	2.56598e-07	23.8286	1.05306e-06	616.787	658.693	1.56622	0.0273001	0.219063	-0.0767618
Cys_freq	AMT	Isotherm	MeanTdryQ	-284.733	27.0989	1.93306e-07	23.8116	1.06238e-06	577.465	619.372	-8.60315	0.027062	0.231669	-0.0127227
Cys_freq	AMT	TArange	MeanTdryQ	-300.162	25.6584	4.0751e-07	23.7629	1.08961e-06	608.324	650.231	0.9314	0.0467081	-0.0151484	-0.0175227
Cys_freq	latitude	Isotherm	PdryQ	-275.037	26.0851	3.26693e-07	23.7601	1.09119e-06	558.073	599.98	-16.2489	0.110521	0.420994	-0.0131891
Cys_freq	Tseason	TArange	MeanTwetQ	-283.17	25.7088	3.97011e-07	23.6902	1.13156e-06	574.339	616.246	2.79074	-0.00253769	0.0417445	0.0231435
Cys_freq	TDrange	Isotherm	AP	-252.989	25.2965	4.91599e-07	23.6627	1.14783e-06	513.978	555.884	-4.13635	-0.051755	0.424404	-0.00545857
Cys_freq	longitude	Pseason	PdryQ	-290.73	25.48	4.47001e-07	23.6419	1.16036e-06	589.46	631.367	6.08639	-0.0836062	-0.0845894	-0.0196884
Cys_freq	Tseason	MeanTdryQ	Pdry	-311.711	25.418	4.61593e-07	23.3797	1.32977e-06	631.422	673.329	9.05477	-0.00105122	-0.00991329	-0.0407367
Cys_freq	Tseason	PwetQ	PwarmQ	-256.672	43.6713	3.88419e-11	23.354	1.34763e-06	521.344	563.25	10.5897	-0.00102124	-0.0388832	0.0267967
Cys_freq	Tseason	MeanTdryQ	Pseason	-316.808	33.0121	9.15892e-09	23.1841	1.47206e-06	641.616	683.523	5.85312	-0.000566206	-0.0107587	-0.0663882
Cys_freq	MeanTwarmQ	MeanTcoldQ	AP	-281.867	24.4134	7.77276e-07	23.0027	1.61771e-06	571.735	613.641	9.71354	-0.0325696	0.0329058	-0.00533279
Cys_freq	longitude	MeanTcoldQ	PcoldQ	-276.124	24.3669	7.96237e-07	22.9919	1.62682e-06	560.247	602.154	4.11731	-0.0930332	0.0186825	-0.0162271
Cys_freq	Isotherm	Tseason	AP	-253.491	24.2929	8.27456e-07	22.8467	1.75452e-06	514.981	556.888	1.51813	0.23852	-0.000625109	-0.00565217
Cys_freq	Tseason	MaxTwarm	PdryQ	-306.976	24.8274	6.27015e-07	22.7971	1.80037e-06	621.952	663.859	3.37646	-0.000862076	0.018173	-0.0116835
Cys_freq	longitude	Isotherm	MeanTwetQ	-272.328	25.1091	5.41771e-07	22.7748	1.82136e-06	552.657	594.564	-7.75939	-0.0911999	0.219807	0.0191247
Cys_freq	Isotherm	MinTcold	PcoldQ	-263.711	24.3632	7.9779e-07	22.5689	2.0274e-06	535.421	577.328	-3.1443	0.215198	0.0169797	-0.0147129
Cys_freq	Tseason	MeanTdryQ	PwetQ	-266.104	24.8063	6.33913e-07	22.5214	2.07817e-06	540.209	582.115	12.0349	-0.00113411	-0.0109716	-0.0155554
Cys_freq	MinTcold	Pdry	PcoldQ	-271.35	32.6751	1.08926e-08	22.4707	2.13377e-06	550.7	592.607	3.1123	0.0316585	0.0948281	-0.0342567
Cys_freq	MinTcold	Pdry	PdryQ	-306.385	25.7268	3.93321e-07	22.4016	2.21192e-06	620.77	662.676	2.4635	0.0239317	0.215088	-0.075582
Cys_freq	Isotherm	Tseason	TArange	-295.243	66.7333	3.10835e-16	22.4009	2.21265e-06	598.486	640.392	-17.3436	0.575973	0.00373237	-0.0924451
Cys_freq	MeanTdryQ	MeanTcoldQ	Pwet	-276.636	32.8539	9.93534e-09	22.3922	2.22274e-06	561.272	603.179	3.06022	-0.0158903	0.0387884	-0.0241199
Cys_freq	Tseason	TArange	PwetQ	-266.055	24.9057	6.02037e-07	22.3189	2.30923e-06	540.109	582.016	8.01635	-0.00238252	0.0450383	-0.0155824
Cys_freq	MaxTwarm	TArange	PcoldQ	-285.737	24.9069	6.01673e-07	22.3113	2.31844e-06	579.473	621.38	5.76253	0.0201592	-0.0285027	-0.0154255
Cys_freq	longitude	TDrange	AP	-269.958	24.5747	7.14823e-07	22.2611	2.37978e-06	547.916	589.823	2.42291	-0.158243	0.0417652	-0.00474644
Cys_freq	Pseason	PdryQ	POP_STRUCTURE	-223.967	23.9999	9.63405e-07	22.2125	2.44077e-06	455.934	495.765	4.14553	-0.0752308	-0.0194404	1.38635
Cys_freq	longitude	Isotherm	Pdry	-279.056	23.883	1.02371e-06	22.0647	2.63611e-06	566.112	608.018	-4.76901	-0.082721	0.267236	-0.046237
Cys_freq	Pseason	PcoldQ	POP_STRUCTURE	-217.719	24.9308	5.94266e-07	22.0559	2.64821e-06	443.437	483.268	4.47729	-0.0829098	-0.0170139	1.24034
Cys_freq	Tseason	AP	PwarmQ	-266.349	24.35	8.03276e-07	22.0533	2.65186e-06	540.698	582.604	12.1197	-0.00122714	-0.00851918	0.0115065
Cys_freq	TDrange	Tseason	PwarmQ	-302.083	26.2118	3.05944e-07	21.9581	2.78662e-06	612.166	654.072	2.47441	0.062916	-0.000891322	-0.00661942
Cys_freq	MeanTdryQ	MeanTcoldQ	AP	-277.403	31.3199	2.18824e-08	21.8878	2.89062e-06	562.806	604.713	3.02113	-0.0158897	0.0426091	-0.00284708
Cys_freq	longitude	TDrange	PwetQ	-271.91	23.9006	1.01442e-06	21.6649	3.2467e-06	551.82	593.727	1.77462	-0.128271	0.0423199	-0.0132629
Cys_freq	Tseason	AP	POP_STRUCTURE	-207.47	27.1468	1.88579e-07	21.6427	3.28451e-06	422.94	462.771	8.06429	-0.000687403	-0.00494694	1.26957
Cys_freq	TArange	MeanTwetQ	Pseason	-297.211	23.0869	1.54844e-06	21.5398	3.4656e-06	602.423	644.329	3.06032	-0.0144759	0.0203613	-0.0690182
Cys_freq	longitude	Isotherm	AP	-254.024	23.2267	1.43981e-06	21.4313	3.66727e-06	516.047	557.954	-2.17946	-0.0885032	0.252754	-0.0052609
Cys_freq	Tseason	MeanTdryQ	Pwet	-270.963	23.5015	1.24818e-06	21.3897	3.74779e-06	549.926	591.833	11.4843	-0.00109832	-0.0105365	-0.0398909
Cys_freq	altitude	Tseason	Pdry	-312.427	23.9859	9.70422e-07	21.2776	3.97349e-06	632.854	674.761	6.32364	-0.00110977	-0.000680091	-0.0318608
Cys_freq	altitude	Tseason	PdryQ	-307.507	23.7655	1.08816e-06	21.2074	4.12166e-06	623.014	664.921	7.08566	-0.00111087	-0.00075222	-0.0117293
Cys_freq	MeanTwarmQ	MeanTcoldQ	PcoldQ	-277.597	22.412	2.19994e-06	21.1975	4.14307e-06	563.193	605.1	8.16339	-0.0298074	0.0417947	-0.0176293
Cys_freq	AP	Pseason	PwarmQ	-276.6	30.0466	4.21795e-08	21.1628	4.21879e-06	561.2	603.107	6.88221	-0.0100133	-0.160356	0.0209699
Cys_freq	Tseason	PcoldQ	POP_STRUCTURE	-210.545	39.2777	3.67621e-10	21.1589	4.22732e-06	429.09	468.921	8.38507	-0.000881929	-0.0171494	1.22313
Cys_freq	Tseason	Pdry	Pseason	-296.631	22.0937	2.59664e-06	21.0463	4.48329e-06	601.263	643.169	8.20723	-0.000490145	-0.0582011	-0.0922894
Cys_freq	TDrange	TArange	PwarmQ	-296.748	24.4804	7.50698e-07	20.63	5.57158e-06	601.497	643.403	2.30938	0.0981071	-0.0324784	-0.00639325
Cys_freq	longitude	MinTcold	PcoldQ	-276.802	21.7715	3.07131e-06	20.624	5.58904e-06	561.604	603.51	4.69833	-0.088059	0.0170712	-0.0162417

## Sheet: Table S11
4 variables models, continental Europe dataset
Marker	Variable 1	Variable 2	Variable 3	Variable 4	Loglikelihood	G score	P (G score)	Wald score	P (Wald score)	AIC	BIC	Beta_0	Beta_1	Beta_2	Beta_3	Beta_4
Cys_freq	TDrange	Tseason	MeanTdryQ	PwarmQ	-254.62	84.5814	3.68717e-20	53.6398	2.40828e-13	519.239	571.622	11.3499	0.0876197	-0.00203083	-0.0262899	-0.0171081
Cys_freq	TDrange	TArange	MeanTdryQ	PwarmQ	-249.394	83.8662	5.29414e-20	51.9627	5.65642e-13	508.787	561.17	10.2635	0.151836	-0.0666417	-0.0258564	-0.016556
Cys_freq	Tseason	TArange	MeanTdryQ	PwarmQ	-266.88	60.0603	9.19962e-15	46.8783	7.55358e-12	543.76	596.144	12.6782	-0.00410416	0.0728783	-0.0255555	-0.0166547
Cys_freq	latitude	altitude	MeanTwarmQ	PwetQ	-263.419	83.9552	5.06111e-20	46.6293	8.57679e-12	536.839	589.222	43.4916	-0.425678	-0.00495034	-0.0957312	-0.0174806
Cys_freq	latitude	altitude	MeanTwarmQ	Pwet	-267.708	75.3771	3.88877e-18	45.305	1.68622e-11	545.417	597.8	42.4187	-0.421508	-0.00484474	-0.092346	-0.0454986
Cys_freq	TDrange	MeanTwarmQ	MeanTcoldQ	AP	-254.117	55.5014	9.33903e-14	45.2159	1.76467e-11	518.233	570.616	11.1928	0.0766425	-0.0720724	0.0558841	-0.00670925
Cys_freq	latitude	altitude	MeanTwarmQ	AP	-269.525	71.7444	2.44963e-17	43.8354	3.57178e-11	549.049	601.433	45.5841	-0.462815	-0.00589793	-0.0991713	-0.00501016
Cys_freq	TDrange	Tseason	Pseason	PdryQ	-262.439	50.4759	1.20636e-12	43.5578	4.11613e-11	534.879	587.262	8.46483	0.0698763	-0.00115318	-0.0976179	-0.0274178
Cys_freq	MinTcold	AP	PdryQ	PwarmQ	-242.238	67.7763	1.8314e-16	42.3076	7.79882e-11	494.476	546.859	4.21628	0.0285524	-0.0257946	0.0703494	0.0306405
Cys_freq	AMT	TDrange	MaxTwarm	PcoldQ	-267.465	49.6686	1.82041e-12	41.4181	1.22915e-10	544.93	597.313	6.75199	0.091858	0.0888757	-0.084415	-0.0146417
Cys_freq	TDrange	TArange	Pseason	PdryQ	-258.2	47.6514	5.09151e-12	41.2787	1.31996e-10	526.4	578.783	8.03876	0.111548	-0.0401329	-0.0958806	-0.0270975
Cys_freq	MaxTwarm	TArange	MeanTwarmQ	PcoldQ	-262.333	46.8075	7.8312e-12	40.4096	2.05925e-10	534.666	587.049	9.15167	0.147876	-0.0535279	-0.149102	-0.0193336
Cys_freq	TDrange	Tseason	Pdry	Pseason	-269.597	45.6046	1.44699e-11	39.8964	2.67792e-10	549.194	601.577	7.12716	0.0697094	-0.00106925	-0.0739782	-0.0910025
Cys_freq	AMT	TDrange	MeanTwarmQ	AP	-251.294	44.97	2.00078e-11	39.1443	3.93605e-10	512.587	564.971	13.0304	0.119023	0.064161	-0.136522	-0.00687231
Cys_freq	MeanTcoldQ	AP	PdryQ	PwarmQ	-245.144	63.7782	1.39247e-15	39.1178	3.98997e-10	500.289	552.672	3.05343	0.02962	-0.0248819	0.0683965	0.0290903
Cys_freq	Tseason	MeanTwarmQ	MeanTcoldQ	PdryQ	-283.435	54.735	1.37925e-13	38.9586	4.32896e-10	576.871	629.254	11.7597	-0.0171201	0.61596	-0.602322	-0.0174079
Cys_freq	MaxTwarm	MeanTwarmQ	MeanTcoldQ	AP	-259.84	44.0549	3.19295e-11	38.6278	5.12845e-10	529.68	582.063	11.7022	0.104229	-0.178238	0.0565008	-0.00681836
Cys_freq	Tseason	MeanTwarmQ	MeanTcoldQ	AP	-253.942	55.8499	7.82189e-14	38.3341	5.96124e-10	517.885	570.268	16.9918	-0.0160088	0.555301	-0.55486	-0.00615876
Cys_freq	Tseason	AP	PdryQ	PwarmQ	-227.758	60.4491	7.55041e-15	37.8238	7.74315e-10	465.516	517.9	13.9974	-0.00126761	-0.0328678	0.0836955	0.0344003
Cys_freq	TDrange	TArange	Pdry	Pseason	-265.242	42.7997	6.06413e-11	37.6032	8.67002e-10	540.484	592.867	6.77139	0.109232	-0.037652	-0.0730576	-0.0890665
Cys_freq	AMT	MeanTwarmQ	AP	Pdry	-248.431	50.6954	1.07872e-12	36.9458	1.2146e-09	506.862	559.245	13.1926	0.0754216	-0.0839222	-0.0135455	0.120191
Cys_freq	AMT	MaxTwarm	MeanTwarmQ	AP	-253.346	40.8643	1.63176e-10	36.9347	1.22151e-09	516.693	569.076	14.1691	0.128441	0.0957909	-0.244727	-0.00721299
Cys_freq	latitude	longitude	MeanTdryQ	PwarmQ	-276.899	44.9417	2.02987e-11	36.6525	1.41179e-09	563.798	616.181	14.6442	-0.156281	-0.183077	-0.0231619	-0.0150978
Cys_freq	MeanTcoldQ	AP	Pseason	PwarmQ	-249.81	53.5806	2.48199e-13	36.1652	1.81278e-09	509.62	562.003	6.66667	0.0316393	-0.014384	-0.152531	0.0362986
Cys_freq	Tseason	TArange	MeanTdryQ	Pdry	-284.478	39.8413	2.7546e-10	35.2244	2.93818e-09	578.955	631.338	9.99955	-0.00364412	0.0637204	-0.0136965	-0.0531062
Cys_freq	latitude	longitude	altitude	MeanTdryQ	-286.109	45.392	1.61295e-11	35.1722	3.01795e-09	582.217	634.601	12.685	-0.188457	-0.139799	-0.00216291	-0.0150408
Cys_freq	Isotherm	TArange	MeanTdryQ	PwarmQ	-252.09	39.8908	2.68559e-10	35.1692	3.02268e-09	514.18	566.563	-1.13906	0.38441	-0.0220693	-0.0241514	-0.0152183
Cys_freq	TArange	AP	Pwet	PdryQ	-247.259	40.086	2.43029e-10	34.8126	3.63016e-09	504.518	556.901	12.6258	-0.0279714	-0.0354986	0.111747	0.0862656
Cys_freq	MinTcold	AP	Pseason	PwarmQ	-249.583	53.0869	3.19106e-13	34.3522	4.5988e-09	509.165	561.549	7.6188	0.028488	-0.0139711	-0.148572	0.0351658
Cys_freq	Isotherm	MaxTwarm	TArange	MeanTdryQ	-269.515	51.7372	6.34489e-13	34.3327	4.64512e-09	549.03	601.413	-4.67341	0.227296	0.0343535	-0.0337299	-0.0205793
Cys_freq	TDrange	Tseason	MeanTdryQ	Pdry	-272.807	39.1844	3.85603e-10	34.0918	5.25725e-09	555.614	607.998	8.63186	0.0770839	-0.00182247	-0.0136584	-0.0532303
Cys_freq	TArange	AP	PdryQ	PwarmQ	-241.314	51.9764	5.61708e-13	33.9761	5.57944e-09	492.628	545.011	12.0011	-0.0260829	-0.0316382	0.0859339	0.0312215
Cys_freq	TDrange	MaxTwarm	TArange	MeanTdryQ	-271.365	39.924	2.64037e-10	33.895	5.81688e-09	552.729	605.113	1.80659	0.0850882	0.0341942	-0.0583435	-0.0204393
Cys_freq	AMT	MeanTwarmQ	AP	PdryQ	-252.376	42.8062	6.044e-11	33.731	6.32849e-09	514.751	567.134	13.2301	0.070839	-0.0825006	-0.0134705	0.0372188
Cys_freq	TDrange	TArange	MeanTdryQ	MeanTwarmQ	-271.303	40.0466	2.47976e-10	33.6668	6.54077e-09	552.607	604.99	1.56657	0.102592	-0.0559413	-0.0198559	0.0351484
Cys_freq	Tseason	MeanTwarmQ	MeanTcoldQ	Pwet	-261.927	97.7521	4.74174e-23	33.5194	7.05558e-09	533.854	586.237	13.6532	-0.0140523	0.493367	-0.493504	-0.0415915
Cys_freq	Tseason	MeanTwarmQ	MeanTcoldQ	Pdry	-289.835	41.935	9.43598e-11	33.2945	7.92064e-09	589.671	642.054	10.3637	-0.0162316	0.586979	-0.573145	-0.0469928
Cys_freq	Tseason	MeanTdryQ	Pdry	Pseason	-277.321	38.6213	5.14554e-10	33.2937	7.92385e-09	564.641	617.025	12.7666	-0.00097572	-0.013286	-0.0681918	-0.109974
Cys_freq	longitude	AP	Pwet	PdryQ	-245.538	39.2779	3.67579e-10	33.123	8.65105e-09	501.077	553.46	6.90568	-0.164694	-0.0342637	0.1136	0.0814194
Cys_freq	Isotherm	Tseason	MeanTdryQ	PwarmQ	-253.204	37.6631	8.40801e-10	33.0257	9.0951e-09	516.408	568.791	1.35655	0.315279	-0.000926851	-0.0247547	-0.0157963
Cys_freq	longitude	AP	Pwet	Pdry	-240.808	39.5088	3.26589e-10	32.7065	1.07178e-08	491.616	543.999	7.56287	-0.185065	-0.0337557	0.110079	0.253671
Cys_freq	MinTcold	AP	Pdry	PwarmQ	-245.056	41.7489	1.03781e-10	32.5349	1.17071e-08	500.112	552.496	4.33178	0.0300315	-0.020987	0.179243	0.0238457
Cys_freq	TDrange	TArange	MeanTdryQ	Pdry	-266.964	39.3551	3.53334e-10	32.3651	1.27761e-08	543.928	596.312	7.72464	0.137016	-0.0605739	-0.0134215	-0.0516323
Cys_freq	Tseason	AP	Pwet	Pdry	-233.396	37.6328	8.53973e-10	32.1564	1.4225e-08	476.793	529.176	14.9577	-0.00137205	-0.0329363	0.100645	0.243997
Cys_freq	Tseason	AP	Pwet	PdryQ	-239.642	36.6817	1.39081e-09	31.8378	1.67599e-08	489.284	541.667	13.3737	-0.00120072	-0.0332433	0.104501	0.0773033
Cys_freq	Tseason	MeanTwetQ	MeanTwarmQ	MeanTcoldQ	-275.631	70.344	4.98154e-17	31.6932	1.80549e-08	561.262	613.645	6.79119	-0.0131371	0.0234226	0.45677	-0.450865
Cys_freq	MeanTcoldQ	AP	Pdry	PwarmQ	-247.135	39.7877	2.83118e-10	31.5917	1.90239e-08	504.269	556.653	3.14018	0.0318543	-0.0206141	0.177091	0.0231616
Cys_freq	Tseason	MeanTwarmQ	MeanTcoldQ	PwetQ	-258.854	103.898	2.12996e-24	31.1392	2.4017e-08	527.708	580.091	14.1445	-0.0137787	0.480934	-0.482901	-0.0157791
Cys_freq	Tseason	AP	Pseason	PwarmQ	-240.589	51.5186	7.09206e-13	30.8704	2.75853e-08	491.179	543.562	16.0443	-0.00110553	-0.0163953	-0.162699	0.0345771
Cys_freq	TDrange	Isotherm	MeanTdryQ	PwarmQ	-254.535	35.0005	3.29619e-09	30.8581	2.776e-08	519.07	571.454	-6.89028	-0.069865	0.561769	-0.0226845	-0.0144152
Cys_freq	Tseason	AP	Pdry	PwarmQ	-231.102	42.222	8.14781e-11	30.7995	2.86114e-08	472.204	524.587	14.3833	-0.00131822	-0.0271916	0.217288	0.0257907
Cys_freq	latitude	TDrange	TArange	PdryQ	-264.878	34.2959	4.73368e-09	30.6511	3.08851e-08	539.755	592.139	-1.51885	0.133125	0.172183	-0.0621249	-0.0177503
Cys_freq	TArange	AP	Pwet	Pdry	-245.463	34.6526	3.94103e-09	30.5621	3.23352e-08	500.926	553.309	13.2397	-0.0297106	-0.0318551	0.094535	0.248737
Cys_freq	latitude	TDrange	TArange	Pdry	-269.716	33.8507	5.95083e-09	30.2864	3.72729e-08	549.433	601.816	-2.19609	0.130711	0.170493	-0.0597575	-0.0505036
Cys_freq	AMT	TDrange	TArange	MeanTdryQ	-273.754	35.1444	3.06135e-09	30.059	4.191e-08	557.509	609.892	2.05649	0.0325958	0.0881793	-0.041682	-0.0189864
Cys_freq	Tseason	TArange	MeanTdryQ	PdryQ	-282.579	33.2194	8.23243e-09	30.0092	4.2999e-08	575.158	627.541	10.1823	-0.00362825	0.0630403	-0.0122838	-0.0173544
Cys_freq	Isotherm	MinTcold	MeanTdryQ	AP	-246.367	46.3226	1.00299e-11	29.9435	4.44822e-08	502.734	555.118	-2.81302	0.258997	0.0288249	-0.0168476	-0.00394931
Cys_freq	Tseason	MeanTwarmQ	MeanTcoldQ	PcoldQ	-256.263	42.6677	6.4874e-11	29.7609	4.88748e-08	522.526	574.909	13.6886	-0.0137971	0.479126	-0.46647	-0.0188647
Cys_freq	altitude	Tseason	TArange	PdryQ	-279.471	39.4349	3.39179e-10	29.4624	5.70108e-08	568.942	621.326	7.12285	-0.00159439	-0.00327824	0.0655909	-0.0153183
Cys_freq	Tseason	MaxTwarm	MeanTdryQ	AP	-253.545	52.0153	5.50705e-13	29.4331	5.78802e-08	517.089	569.472	9.05263	-0.00180237	0.0313285	-0.0189612	-0.00430812
Cys_freq	longitude	AP	PdryQ	PwarmQ	-242.959	44.437	2.6268e-11	29.4185	5.83188e-08	495.918	548.301	6.34069	-0.135539	-0.028792	0.0778913	0.0286725
Cys_freq	TDrange	Tseason	MeanTdryQ	PdryQ	-271.273	32.8085	1.017e-08	29.3255	6.11854e-08	552.546	604.93	8.82382	0.0758222	-0.00182066	-0.0123204	-0.0173703
Cys_freq	Tseason	TArange	Pseason	PdryQ	-272.49	33.6185	6.70535e-09	29.2485	6.36659e-08	554.98	607.363	9.52945	-0.00259528	0.0527992	-0.0978168	-0.0267042
Cys_freq	MinTcold	MeanTdryQ	AP	PdryQ	-255.429	46.9453	7.29968e-12	29.1722	6.62235e-08	520.857	573.24	4.82956	0.0301374	-0.0163413	-0.011623	0.0441006
Cys_freq	Tseason	TArange	MeanTdryQ	PwetQ	-247.1	37.9094	7.41087e-10	29.147	6.70892e-08	504.2	556.583	12.6741	-0.0035554	0.0608814	-0.0159002	-0.0180697
Cys_freq	TDrange	TArange	MeanTdryQ	PdryQ	-265.537	32.9783	9.31918e-09	29.1296	6.7694e-08	541.073	593.456	7.91429	0.135443	-0.0604501	-0.0121914	-0.0168197
Cys_freq	Isotherm	Tseason	MeanTdryQ	Pdry	-268.605	86.2116	1.61674e-20	29.106	6.85243e-08	547.211	599.594	-0.555075	0.291615	-0.000829179	-0.0130388	-0.0507241
Cys_freq	latitude	TDrange	Tseason	PwarmQ	-286.256	31.6532	1.84314e-08	29.0889	6.91334e-08	582.513	634.896	-3.09719	0.119722	0.102033	-0.0013684	-0.00833713
Cys_freq	latitude	TDrange	TArange	PwarmQ	-277.798	35.4987	2.55221e-09	28.9517	7.4207e-08	565.597	617.98	-4.2102	0.134784	0.160267	-0.050405	-0.00833612
Cys_freq	MeanTdryQ	MeanTcoldQ	AP	PdryQ	-256.508	41.7897	1.01635e-10	28.8301	7.90119e-08	523.016	575.4	3.60647	-0.0169172	0.0338892	-0.0113525	0.0432507
Cys_freq	latitude	altitude	MeanTwarmQ	PcoldQ	-283.623	43.5472	4.13851e-11	28.7392	8.28098e-08	577.247	629.63	36.9401	-0.403562	-0.00562324	-0.0781338	-0.0105411
Cys_freq	Isotherm	Tseason	MeanTdryQ	MeanTwarmQ	-272.232	32.8324	1.00457e-08	28.6832	8.52416e-08	554.464	606.847	-3.59251	0.186997	-0.00106822	-0.0200731	0.0357467
Cys_freq	Tseason	MinTcold	TArange	MeanTdryQ	-279.089	67.0072	2.70524e-16	28.6785	8.54471e-08	568.177	620.56	2.4294	-0.00200631	0.0413014	0.0508369	-0.0220389
Cys_freq	TDrange	Tseason	MeanTdryQ	PwetQ	-238.936	38.979	4.28381e-10	28.6778	8.54771e-08	487.872	540.255	11.4645	0.0745946	-0.00184137	-0.0168674	-0.0179985
Cys_freq	Tseason	TArange	Pdry	Pseason	-280.196	32.8715	9.84553e-09	28.5765	9.00705e-08	570.391	622.774	8.16416	-0.00247192	0.0518638	-0.0717606	-0.0912294
Cys_freq	AMT	MeanTwarmQ	Pseason	PcoldQ	-256.791	34.2185	4.92592e-09	28.4097	9.817e-08	523.582	575.965	13.3813	0.0782421	-0.0794105	-0.0953667	-0.0245624
Cys_freq	TDrange	TArange	MeanTdryQ	PwetQ	-235.273	38.8163	4.65613e-10	28.3221	1.02718e-07	480.546	532.93	10.4452	0.133618	-0.0607477	-0.0167352	-0.0172662
Cys_freq	Tseason	TArange	MeanTdryQ	Pwet	-248.899	36.7796	1.32266e-09	28.0754	1.16678e-07	507.797	560.181	12.3239	-0.00371745	0.0658929	-0.0156134	-0.0493172
Cys_freq	longitude	TDrange	MeanTdryQ	PwarmQ	-280.108	32.7369	1.05515e-08	28.0659	1.17254e-07	570.217	622.6	1.40914	-0.165982	0.0504111	-0.0119043	-0.012179
Cys_freq	Tseason	AP	PwetQ	PdryQ	-242.327	31.3121	2.19709e-08	27.9083	1.27202e-07	494.653	547.037	12.9157	-0.00113935	-0.0344259	0.0391436	0.0813739
Cys_freq	TArange	AP	Pseason	PwarmQ	-257.721	37.7575	8.01074e-10	27.8833	1.28858e-07	525.443	577.826	12.9436	-0.0198689	-0.0132268	-0.157275	0.0281847
Cys_freq	AMT	Isotherm	MaxTwarm	PcoldQ	-257.62	69.3581	8.21163e-17	27.8773	1.29259e-07	525.24	577.623	-0.406133	0.0399172	0.277148	-0.0369881	-0.0163623
Cys_freq	Tseason	MaxTwarm	MeanTdryQ	Pwet	-255.397	31.132	2.41071e-08	27.8594	1.30455e-07	520.794	573.177	7.9795	-0.00162501	0.0295367	-0.0198467	-0.0319904
Cys_freq	Tseason	AP	Pdry	PwetQ	-236.255	31.9152	1.61051e-08	27.7237	1.39941e-07	482.51	534.894	14.4402	-0.00130559	-0.033464	0.251267	0.0368649
Cys_freq	Isotherm	Tseason	MeanTdryQ	PwetQ	-237.479	57.2513	3.83538e-14	27.492	1.57746e-07	484.958	537.341	2.92089	0.275564	-0.000915974	-0.0161706	-0.0171731
Cys_freq	AMT	MeanTdryQ	MeanTwarmQ	Pwet	-262.636	58.1097	2.479e-14	27.4574	1.60589e-07	535.272	587.655	10.1768	0.105233	-0.0142319	-0.0896062	-0.035572
Cys_freq	longitude	TDrange	Pseason	PdryQ	-274.083	29.8532	4.66031e-08	27.4362	1.62362e-07	558.165	610.548	3.01083	-0.129432	0.0488726	-0.082105	-0.0221001
Cys_freq	TDrange	Tseason	MeanTdryQ	Pwet	-240.55	37.3244	1.00025e-09	27.3852	1.66706e-07	491.1	543.483	11.016	0.0786918	-0.00184097	-0.0164626	-0.0489005
Cys_freq	MaxTwarm	TArange	MeanTdryQ	MeanTwarmQ	-280.177	30.4127	3.49237e-08	27.1114	1.92065e-07	570.354	622.737	2.17452	0.149583	-0.0588949	-0.021271	-0.115571
Cys_freq	TDrange	TArange	MeanTdryQ	Pwet	-237.28	36.8236	1.29317e-09	26.9906	2.04451e-07	484.56	536.943	9.91978	0.136496	-0.0602726	-0.0162179	-0.0463114
Cys_freq	altitude	TDrange	Tseason	PdryQ	-268.226	38.7291	4.86887e-10	26.9857	2.0497e-07	546.452	598.835	5.80569	-0.00159922	0.0787885	-0.00141499	-0.0149734
Cys_freq	longitude	Isotherm	MeanTdryQ	PwarmQ	-256.86	30.3518	3.60374e-08	26.9474	2.09064e-07	523.719	576.102	-4.23567	-0.099628	0.32334	-0.0182344	-0.014394
Cys_freq	AMT	Isotherm	MeanTwarmQ	PcoldQ	-258.837	30.1258	4.04903e-08	26.9049	2.13714e-07	527.674	580.057	2.54827	0.0660546	0.192136	-0.0650777	-0.0167991
Cys_freq	longitude	AP	PwetQ	PdryQ	-249.985	30.3849	3.54267e-08	26.8499	2.19883e-07	509.97	562.353	6.68912	-0.146098	-0.033986	0.0392581	0.0824075
Cys_freq	TDrange	MeanTwarmQ	MeanTcoldQ	PcoldQ	-262.701	29.7921	4.80958e-08	26.8369	2.2137e-07	535.401	587.784	7.77836	0.0524763	-0.052638	0.0548971	-0.0178623
Cys_freq	latitude	TDrange	Tseason	PdryQ	-273.056	29.2425	6.38613e-08	26.8235	2.22914e-07	556.112	608.496	-0.162426	0.119732	0.104845	-0.00177045	-0.0179733
Cys_freq	Tseason	MaxTwarm	MeanTcoldQ	PdryQ	-292.331	29.2907	6.22928e-08	26.6555	2.43158e-07	594.661	647.045	6.39757	-0.00346115	0.083018	-0.0819586	-0.0163872
Cys_freq	altitude	Tseason	TArange	MeanTdryQ	-283.122	35.8739	2.10512e-09	26.5744	2.53579e-07	576.243	628.626	6.30567	-0.00204795	-0.00368986	0.0731069	-0.0145582
Cys_freq	altitude	TDrange	TArange	MeanTdryQ	-264.106	36.8822	1.25484e-09	26.3737	2.81344e-07	538.212	590.596	4.43029	-0.00199711	0.141337	-0.0548135	-0.015006
Cys_freq	TArange	AP	PwetQ	PdryQ	-252.798	29.0082	7.20721e-08	26.3424	2.85938e-07	515.596	567.979	11.4059	-0.0242244	-0.0340676	0.0374383	0.085047
Cys_freq	altitude	TDrange	Tseason	MeanTdryQ	-269.285	36.6105	1.44251e-09	26.3394	2.86385e-07	548.571	600.954	5.04736	-0.0020969	0.0878124	-0.00163236	-0.015164
Cys_freq	AMT	MeanTdryQ	MeanTwarmQ	PwetQ	-259.167	65.0472	7.31245e-16	26.2162	3.05252e-07	528.334	580.718	10.9117	0.105564	-0.0140378	-0.0922741	-0.0141246
Cys_freq	latitude	TDrange	Tseason	Pdry	-278.142	28.5142	9.30127e-08	26.188	3.09743e-07	566.285	618.668	-0.907218	0.116772	0.104812	-0.00168506	-0.0506434
Cys_freq	Isotherm	Tseason	MeanTdryQ	Pwet	-239.227	63.4718	1.62681e-15	26.1498	3.15936e-07	488.454	540.838	2.04822	0.287881	-0.000863911	-0.0156535	-0.0461125
Cys_freq	AMT	TArange	MeanTwarmQ	AP	-259.682	28.1938	1.09758e-07	26.125	3.20021e-07	529.364	581.747	13.9251	0.201502	0.0393764	-0.215373	-0.00671605
Cys_freq	MeanTwarmQ	MeanTcoldQ	AP	PdryQ	-258.759	46.2163	1.05894e-11	26.0855	3.26626e-07	527.518	579.902	11.105	-0.0361924	0.027678	-0.0130346	0.0373333
Cys_freq	latitude	TDrange	Tseason	TArange	-278.952	29.5926	5.33085e-08	25.9691	3.46929e-07	567.904	620.287	-8.88065	0.125826	0.327656	0.00553456	-0.227825
Cys_freq	altitude	TDrange	TArange	PdryQ	-263.945	36.1606	1.81711e-09	25.932	3.53663e-07	537.891	590.274	5.20276	-0.00153583	0.126209	-0.0477694	-0.0144853
Cys_freq	AMT	MeanTdryQ	MeanTwarmQ	PwarmQ	-276.282	30.8185	2.83324e-08	25.8591	3.67266e-07	562.563	614.946	8.38808	0.117335	-0.02325	-0.0886534	-0.0102153
Cys_freq	altitude	Tseason	TArange	Pdry	-284.256	33.6049	6.75222e-09	25.7438	3.89869e-07	578.512	630.895	6.28021	-0.00160851	-0.00320408	0.0656536	-0.0418124
Cys_freq	TArange	MeanTwarmQ	MeanTcoldQ	AP	-267.251	29.2328	6.41821e-08	25.7265	3.93378e-07	544.502	596.885	10.7189	0.0560805	-0.121974	0.111604	-0.0064138
Cys_freq	Tseason	MeanTdryQ	Pseason	PdryQ	-274.867	28.8646	7.76189e-08	25.6703	4.05014e-07	559.734	612.117	12.9709	-0.000983199	-0.0114676	-0.109847	-0.022389
Cys_freq	TDrange	TArange	Pseason	PcoldQ	-241.419	29.6929	5.06198e-08	25.6553	4.08174e-07	492.839	545.222	10.6353	0.0976127	-0.044698	-0.0895086	-0.0255456
Cys_freq	Tseason	MaxTwarm	Pdry	PdryQ	-292.927	28.0974	1.15363e-07	25.654	4.08458e-07	595.855	648.238	4.28504	-0.00108184	0.0216529	0.231291	-0.0840483
Cys_freq	longitude	AP	Pdry	PwetQ	-245.641	29.842	4.68722e-08	25.607	4.18527e-07	501.283	553.666	7.28365	-0.164942	-0.0327309	0.251061	0.0368676
Cys_freq	TDrange	Tseason	Pseason	PcoldQ	-244.856	28.2885	1.04515e-07	25.5609	4.28647e-07	499.712	552.096	11.3708	0.0517519	-0.00131424	-0.092587	-0.0263185
Cys_freq	latitude	AMT	Isotherm	MeanTdryQ	-270.008	29.4494	5.73962e-08	25.5241	4.36901e-07	550.016	602.399	-20.044	0.143916	0.0385996	0.342197	-0.0138236
Cys_freq	longitude	TDrange	Pdry	Pseason	-278.998	27.147	1.88555e-07	25.2006	5.1667e-07	567.996	620.379	2.27409	-0.125227	0.0504139	-0.0615105	-0.0767151
Cys_freq	MaxTwarm	TArange	MeanTdryQ	Pwet	-278.088	34.59	4.06984e-09	25.059	5.56027e-07	566.177	618.56	4.98259	0.0305664	-0.0331804	-0.0144171	-0.0254706
Cys_freq	Isotherm	MinTcold	MeanTdryQ	PwarmQ	-252.701	33.6548	6.58123e-09	24.9143	5.99353e-07	515.402	567.786	-3.71968	0.282888	0.0288054	-0.0253208	-0.0108552
Cys_freq	AMT	TDrange	Isotherm	MeanTdryQ	-271.073	27.3185	1.72552e-07	24.8774	6.1094e-07	552.147	604.53	-8.74911	0.0337026	-0.0564817	0.379994	-0.019296
Cys_freq	longitude	MeanTdryQ	MeanTcoldQ	AP	-264.52	25.7661	3.85393e-07	24.7537	6.51422e-07	539.04	591.423	4.99277	-0.0970107	-0.0155837	0.0313902	-0.00379794
Cys_freq	AMT	TDrange	MeanTwetQ	MeanTwarmQ	-281.438	26.8143	2.23978e-07	24.7491	6.53005e-07	572.876	625.26	2.51395	0.100246	0.0451781	0.0197108	-0.101983
Cys_freq	longitude	MeanTcoldQ	AP	PwarmQ	-263.773	26.5216	2.60614e-07	24.6719	6.79691e-07	537.546	589.929	4.20505	-0.0988607	0.0241091	-0.00838401	0.0161604
Cys_freq	Tseason	Pseason	PdryQ	PwarmQ	-274.038	30.5221	3.30092e-08	24.4166	7.75956e-07	558.077	610.46	12.6157	-0.0008277	-0.17067	-0.0443891	0.0152452
Cys_freq	Tseason	TArange	MeanTdryQ	AP	-249.504	27.5975	1.49374e-07	24.3556	8.00916e-07	509.008	561.391	13.7539	-0.00366288	0.0597201	-0.0123165	-0.00629225
Cys_freq	longitude	AP	Pseason	PwarmQ	-256.387	40.4265	2.0415e-10	24.3357	8.09254e-07	522.774	575.157	8.618	-0.111472	-0.0128762	-0.146142	0.0276305
Cys_freq	Tseason	MaxTwarm	MeanTdryQ	PwetQ	-252.763	26.6833	2.39687e-07	24.299	8.2483e-07	515.526	567.909	8.61147	-0.00162938	0.0279853	-0.0198205	-0.0125305
Cys_freq	MeanTwarmQ	MeanTcoldQ	AP	Pdry	-254.006	26.0446	3.33621e-07	24.2938	8.27068e-07	518.012	570.396	11.1045	-0.0354191	0.0305455	-0.0130949	0.120261
Cys_freq	Tseason	MaxTwarm	MeanTdryQ	PwarmQ	-264.931	29.2425	6.38631e-08	24.2456	8.47986e-07	539.862	592.245	7.13058	-0.00182211	0.037339	-0.0278899	-0.00981589
Cys_freq	MaxTwarm	TArange	MeanTdryQ	AP	-278.6	33.5675	6.88341e-09	24.1817	8.76614e-07	567.199	619.583	5.34017	0.0333504	-0.0367686	-0.0142681	-0.00312882
Cys_freq	AMT	Isotherm	TArange	MeanTdryQ	-271.673	26.1185	3.2109e-07	24.0425	9.42306e-07	553.347	605.73	-4.67666	0.0328999	0.236	-0.0161072	-0.0191288
Cys_freq	Isotherm	MinTcold	MeanTcoldQ	PcoldQ	-250.621	26.1801	3.11005e-07	23.9505	9.8847e-07	511.241	563.624	-2.21674	0.340509	0.131228	-0.132512	-0.017035
Cys_freq	Isotherm	MeanTdryQ	MeanTcoldQ	PwarmQ	-257.848	28.3752	9.9937e-08	23.9084	1.0103e-06	525.696	578.079	-4.3409	0.262465	-0.0235632	0.0287216	-0.0106297
Cys_freq	MaxTwarm	MeanTwarmQ	MeanTcoldQ	PcoldQ	-264.93	25.3341	4.82119e-07	23.8209	1.05726e-06	539.859	592.242	8.59806	0.0746504	-0.131696	0.0578723	-0.0190126
Cys_freq	TDrange	Tseason	MeanTdryQ	AP	-242.234	27.6041	1.48859e-07	23.8172	1.0593e-06	494.468	546.851	12.3354	0.070379	-0.00193085	-0.0125619	-0.00612908
Cys_freq	Isotherm	TArange	Pseason	PcoldQ	-240.878	25.4216	4.60725e-07	23.7371	1.10431e-06	491.756	544.139	3.16513	0.263305	-0.0168135	-0.0868952	-0.0253656

## Sheet: Table S12
1 variable models, Britain dataset
Marker	Variable 1	Loglikelihood	G score	p (G score)	Wald score	p (Wald score)	AIC	BIC	Beta_0	Beta_1
Cys_freq	Tseason	-54.2237	64.2591	2.50899e-14	33.4184	1.70926e-07	112.447	128.354	-25.1668	0.00616538
Cys_freq	AMT	-24.4133	123.88	2.0584e-27	32.7233	2.44394e-07	52.8266	68.7335	-48.9089	0.566417
Cys_freq	Pdry	-63.7463	45.214	4.06268e-10	26.8394	5.08486e-06	131.493	147.4	6.76294	-0.110957
Cys_freq	longitude	-69.8415	33.0235	2.0942e-07	25.9899	7.89362e-06	143.683	159.59	2.53508	0.567285
Cys_freq	latitude	-17.4946	137.717	1.93258e-30	25.0879	1.25983e-05	38.9892	54.8962	125.546	-2.28715
Cys_freq	AP	-67.472	37.7626	1.83772e-08	24.1128	2.08961e-05	138.944	154.851	4.4402	-0.00394045
Cys_freq	PdryQ	-62.0473	48.612	7.17512e-11	23.2956	3.19517e-05	128.095	144.002	7.39878	-0.0386594
Cys_freq	PwetQ	-71.6909	29.3248	1.40779e-06	22.9278	3.86854e-05	147.382	163.289	3.23953	-0.00811767
Cys_freq	Isotherm	-69.3898	33.9269	1.31612e-07	22.7991	4.1366e-05	142.78	158.687	40.2251	-1.09518
Cys_freq	Pwet	-73.0761	26.5544	5.89309e-06	21.6898	7.37127e-05	150.152	166.059	3.07755	-0.0216437
Cys_freq	PwarmQ	-30.0997	112.507	6.36339e-25	20.9342	0.000109327	64.1994	80.1064	40.3447	-0.206701
Cys_freq	TArange	-74.7486	23.2093	3.34166e-05	19.9863	0.0001794	153.497	169.404	-9.45116	0.0559708
Cys_freq	PcoldQ	-75.2517	22.2031	5.64141e-05	19.2617	0.000262132	154.503	170.41	2.84848	-0.00753843
Cys_freq	MeanTwarmQ	-16.1939	140.319	5.21481e-31	17.2119	0.000768987	36.3878	52.2948	-83.5069	0.587836
Cys_freq	MeanTcoldQ	-75.5582	21.5902	7.76417e-05	15.1064	0.0023372	155.116	171.023	-4.81366	0.160085
Cys_freq	MaxTwarm	-30.5793	111.548	1.03226e-24	14.6188	0.00302662	65.1586	81.0655	-78.8069	0.416686

## Sheet: Table S13
2 variables models, Britain dataset
Marker	Variable 1	Variable 2	Loglikelihood	G score	p (G score)	Wald score	p (Wald score)	AIC	BIC	Beta_0	Beta_1	Beta_2
Cys_freq	TDrange	PcoldQ	-50.0129	50.4776	3.04949e-10	28.1146	2.8928e-05	106.026	129.886	64.0236	-0.728073	-0.056066
Cys_freq	longitude	Pseason	-46.9506	45.7819	3.34414e-09	27.9634	3.12784e-05	99.9012	123.762	-1.28704	3.45687	0.660347
Cys_freq	MeanTdryQ	AP	-42.9446	49.0547	6.29769e-10	27.7592	3.47601e-05	91.8893	115.75	6.87176	0.0868708	-0.0155154
Cys_freq	longitude	TDrange	-49.7654	40.1523	5.94326e-08	27.1797	4.69054e-05	105.531	129.391	32.8247	1.94964	-0.38954
Cys_freq	longitude	MeanTdryQ	-50.8318	38.0196	1.77198e-07	25.9186	9.00986e-05	107.664	131.524	-0.166977	1.26156	0.0570493
Cys_freq	TDrange	Pdry	-39.0542	49.3842	5.324e-10	25.4999	0.000111929	84.1084	107.969	53.0258	-0.477598	-0.372116
Cys_freq	TDrange	MeanTcoldQ	-33.7034	83.7096	1.44986e-17	25.4047	0.000117588	73.4068	97.2672	-78.4111	0.72295	0.844059
Cys_freq	Pwet	PwetQ	-47.7402	47.9014	1.13393e-09	24.5109	0.000186948	101.48	125.341	5.97983	1.11374	-0.404269
Cys_freq	TDrange	Pwet	-47.8057	50.5408	2.95291e-10	24.2117	0.000218357	101.611	125.472	61.019	-0.678491	-0.149387
Cys_freq	Isotherm	Pseason	-19.585	99.6098	4.69531e-21	24.1458	0.000225959	45.1699	69.0303	204.259	-5.24816	-0.778764
Cys_freq	MeanTdryQ	Pdry	-35.7444	56.0038	1.82998e-11	23.9031	0.000256311	77.4888	101.349	12.346	0.0947858	-0.370455
Cys_freq	TDrange	PwetQ	-42.5559	58.2701	5.78095e-12	23.8661	0.00026128	91.1118	114.972	69.6793	-0.764056	-0.0629569
Cys_freq	AP	PwetQ	-23.239	88.4659	1.30846e-18	23.8647	0.000261478	52.4781	76.3385	46.6358	-0.17008	0.37463
Cys_freq	TDrange	PdryQ	-41.7127	40.6693	4.56161e-08	23.7707	0.000274555	89.4253	113.286	45.7265	-0.388116	-0.110343
Cys_freq	Isotherm	MeanTwetQ	-50.9968	36.786	3.33531e-07	23.6261	0.00029599	107.994	131.854	66.9338	-1.93507	0.0450255
Cys_freq	MeanTdryQ	PdryQ	-38.3284	47.4377	1.43652e-09	23.453	0.00032384	82.6569	106.517	14.1909	0.0801183	-0.12109
Cys_freq	MeanTdryQ	PwetQ	-50.0008	43.3801	1.14037e-08	22.6868	0.000482408	106.002	129.862	2.27389	0.0791121	-0.0291833
Cys_freq	TDrange	Isotherm	-41.8667	55.0463	2.97844e-11	22.209	0.000618652	89.7334	113.594	73.7851	0.447763	-2.87595
Cys_freq	MeanTdryQ	PcoldQ	-53.8336	42.8363	1.50577e-08	21.7702	0.000777564	113.667	137.528	1.32378	0.0786435	-0.0282057
Cys_freq	Isotherm	TArange	-36.9634	64.8528	2.04185e-13	20.6558	0.00139077	79.9268	103.787	51.1221	-2.42657	0.199526
Cys_freq	longitude	MinTcold	-24.5543	90.5745	4.507e-19	20.3881	0.00159951	55.1086	78.969	4.92309	2.13871	0.374819
Cys_freq	MeanTdryQ	Pwet	-52.7649	40.6224	4.67224e-08	19.923	0.00203977	111.53	135.39	1.88463	0.0757354	-0.0762324
Cys_freq	Isotherm	Pwet	-16.8223	105.135	2.88634e-22	19.7672	0.00221305	39.6446	63.505	255.254	-6.43217	-0.252463
Cys_freq	MeanTcoldQ	Pseason	-19.5823	111.952	9.26281e-24	19.457	0.00260305	45.1647	69.0251	-23.1973	1.28694	-1.19807
Cys_freq	Pdry	PcoldQ	-49.5942	28.3041	2.62295e-05	19.3609	0.0027374	105.188	129.049	13.9085	-0.402888	0.0331941
Cys_freq	TDrange	TArange	-26.3288	96.8395	1.90204e-20	19.3386	0.00276966	58.6577	82.5181	-47.9594	-1.95559	0.982804
Cys_freq	longitude	Isotherm	-19.4863	99.807	4.25028e-21	19.2902	0.00284069	44.9727	68.8331	143.425	2.78772	-3.75113
Cys_freq	Isotherm	PwetQ	-13.2921	112.195	8.19153e-24	18.9147	0.00345846	32.5843	56.4447	248.254	-6.21365	-0.0929773
Cys_freq	PdryQ	PcoldQ	-46.5391	31.0165	6.47282e-06	18.3558	0.00463644	99.0781	122.939	15.1288	-0.136851	0.0356522
Cys_freq	Isotherm	PcoldQ	-13.6631	111.453	1.19094e-23	17.7561	0.00635301	33.3262	57.1866	331.166	-8.36813	-0.127774
Cys_freq	Tseason	MeanTdryQ	-10.8638	86.7199	3.16327e-18	17.7252	0.0064571	27.7275	51.5879	-118.001	0.0250837	0.154581
Cys_freq	PwetQ	PcoldQ	-29.7264	83.9291	1.2975e-17	17.7014	0.00653838	65.4527	89.3131	13.5411	-0.449039	0.449206
Cys_freq	Isotherm	POP_STRUCTURE	-43.6892	51.4013	1.90484e-10	17.3155	0.00800968	93.3784	117.239	115.565	-3.28037	5.96997
Cys_freq	longitude	MeanTcoldQ	-21.2747	97.1336	1.63954e-20	17.0199	0.00935825	48.5495	72.4099	-14.668	2.32258	0.598592
Cys_freq	TArange	MeanTcoldQ	-21.0564	107.384	9.2774e-23	17.0106	0.00940463	48.1129	71.9733	-84.137	0.318687	0.711262

## Sheet: Table S14
3 variables models, Britain dataset
Marker	Variable 1	Variable 2	Variable 3	Loglikelihood	G score	p (G score)	Wald score	p (Wald score)	AIC	BIC	Beta_0	Beta_1	Beta_2	Beta_3		*
Cys_freq	longitude	TDrange	POP_STRUCTURE	-28.6801	42.1705	8.36508e-11	20.9026	4.83246e-06	65.3602	97.1741	117.769	4.94003	-1.58557	11.195

## Sheet: Table S15
1 variable models, combined dataset (Britain + continental Europe)
Marker	Variable 1	Loglikelihood	G score	p (G score)	Wald score	p (Wald score)	AIC	BIC	Beta_0	Beta_1
Cys_freq	Isotherm	-405.142	96.2316	1.02198e-22	80.3633	3.11523e-19	814.284	836.234	-5.90063	0.19713
Cys_freq	PwetQ	-392.24	122.036	2.26659e-28	77.7956	1.14274e-18	788.479	810.43	2.91041	-0.0103917
Cys_freq	Pwet	-394.717	117.082	2.75446e-27	75.0807	4.5186e-18	793.433	815.384	2.81002	-0.0279298
Cys_freq	MeanTcoldQ	-413.733	79.0496	6.05685e-19	68.6615	1.169e-16	831.466	853.416	0.167999	0.0207094
Cys_freq	AMT	-411.244	84.0265	4.88189e-20	66.5787	3.36201e-16	826.489	848.439	-2.50523	0.0334418
Cys_freq	MinTcold	-416.31	73.8957	8.2356e-18	65.1516	6.9353e-16	836.62	858.57	0.823138	0.0177985
Cys_freq	AP	-404.755	97.0061	6.91141e-23	64.6481	8.95444e-16	813.509	835.46	2.71458	-0.00319225
Cys_freq	Pseason	-417.715	71.0852	3.42128e-17	62.7279	2.37335e-15	839.43	861.381	1.96581	-0.0723098
Cys_freq	PwarmQ	-417.005	72.5055	1.66571e-17	53.8771	2.13436e-13	838.01	859.961	2.48898	-0.0103597
Cys_freq	longitude	-425.737	55.0405	1.18073e-13	50.2432	1.35824e-12	855.475	877.426	0.843222	-0.0647197
Cys_freq	POP_STRUCTURE	-349.428	207.659	4.45248e-47	41.2728	1.32399e-10	702.856	724.022	-0.256855	1.20858
Cys_freq	altitude	-428.211	50.0941	1.46546e-12	38.6452	5.08293e-10	860.421	882.372	0.617604	-0.00143714
Cys_freq	PcoldQ	-429.105	48.3053	3.64757e-12	37.0791	1.13436e-09	862.21	884.161	1.20356	-0.00544937
Cys_freq	Tseason	-435.765	34.9855	3.3217e-09	33.0344	9.05406e-09	875.53	897.48	2.34474	-0.000351262
Cys_freq	PdryQ	-438.763	28.9892	7.27834e-08	24.708	6.67053e-07	881.526	903.477	1.29585	-0.00778617
Cys_freq	MeanTwarmQ	-441.133	24.2497	8.4619e-07	22.6041	1.99063e-06	886.266	908.216	-2.59553	0.0174724
Cys_freq	Pdry	-441.291	23.9332	9.97351e-07	21.3127	3.90144e-06	886.582	908.533	1.17852	-0.0227369
Cys_freq	TArange	-443.083	20.3493	6.45156e-06	19.7563	8.79695e-06	890.166	912.117	2.01591	-0.00738569
Cys_freq	MeanTwetQ	-444.153	18.2097	1.97872e-05	17.6361	2.6747e-05	892.306	914.256	-0.592777	0.00643479
Cys_freq	MaxTwarm	-444.583	17.3497	3.10948e-05	16.6612	4.46858e-05	893.166	915.116	-2.25937	0.0113508

## Sheet: Table S16
2 variables models, combined sataset (Britain + continental Europe)
Marker	Variable 1	Variable 2	Loglikelihood	G score	p (G score)	Wald score	p (Wald score)	AIC	BIC	Beta_0	Beta_1	Beta_2
Cys_freq	Tseason	AP	-351.267	106.975	4.50769e-25	87.4686	8.56271e-21	708.534	741.46	8.82406	-0.000740429	-0.00505304
Cys_freq	Tseason	PcoldQ	-363.656	130.898	2.6063e-30	87.2324	9.6491e-21	733.312	766.238	8.36364	-0.000906768	-0.0134881
Cys_freq	TArange	PcoldQ	-376.694	104.823	1.33567e-24	82.7684	9.22549e-20	759.387	792.313	8.20323	-0.0223731	-0.0127362
Cys_freq	longitude	AP	-351.183	107.144	4.14023e-25	81.7995	1.5062e-19	708.365	741.292	5.00713	-0.106941	-0.00468112
Cys_freq	longitude	PcoldQ	-366.951	117.574	2.14954e-27	74.897	4.95916e-18	739.901	772.827	3.62839	-0.122796	-0.0117222
Cys_freq	TArange	AP	-362.872	83.7645	5.57375e-20	73.126	1.2163e-17	731.745	764.671	8.52316	-0.0179945	-0.00478352
Cys_freq	Isotherm	AP	-347.538	114.433	1.04769e-26	72.4847	1.68328e-17	701.077	734.003	-3.95248	0.236783	-0.00397108
Cys_freq	MinTcold	AP	-356.062	97.3844	5.70931e-23	71.4043	2.91035e-17	718.125	751.051	4.16539	0.0222368	-0.00400025
Cys_freq	MinTcold	PcoldQ	-358.773	115.074	7.58103e-27	70.5229	4.54961e-17	723.545	756.472	3.37335	0.0294429	-0.0114532
Cys_freq	Tseason	MeanTwetQ	-389.127	93.2758	4.54914e-22	70.3491	4.96855e-17	784.254	817.18	2.91647	-0.000836077	0.0205806
Cys_freq	Isotherm	Pwet	-352.056	85.3207	2.53691e-20	69.9836	5.97995e-17	710.113	743.039	-3.37829	0.204629	-0.0285571
Cys_freq	Isotherm	PwetQ	-349.823	84.8329	3.24681e-20	69.6932	6.92854e-17	705.646	738.572	-3.3274	0.205215	-0.0104807
Cys_freq	TDrange	TArange	-401.93	82.3054	1.16601e-19	68.7371	1.12504e-16	809.86	842.787	0.0523618	0.0859119	-0.0261617
Cys_freq	MeanTcoldQ	AP	-357.46	94.5889	2.34329e-22	68.104	1.55094e-16	720.92	753.846	3.24388	0.0245262	-0.00388064
Cys_freq	MeanTcoldQ	PcoldQ	-361.65	104.167	1.86009e-24	65.8569	4.84877e-16	729.299	762.225	2.14115	0.0317147	-0.0106907
Cys_freq	Tseason	PwetQ	-356.433	71.6129	2.61842e-17	63.1593	1.90643e-15	718.866	751.792	7.0472	-0.000570356	-0.0123413
Cys_freq	longitude	PwetQ	-357.752	68.9751	9.9714e-17	60.9859	5.74837e-15	721.504	754.43	4.09876	-0.082139	-0.0114986
Cys_freq	MinTcold	PwetQ	-358.595	67.2899	2.34382e-16	60.4061	7.71747e-15	723.189	756.115	3.61823	0.0181143	-0.0104356
Cys_freq	longitude	MeanTwetQ	-385.734	80.0074	3.73002e-19	60.3524	7.93063e-15	777.467	810.393	-0.853063	-0.122567	0.0190545
Cys_freq	AP	Pdry	-366.266	76.9768	1.72975e-18	59.129	1.47666e-14	738.532	771.458	3.14967	-0.0101576	0.114695
Cys_freq	TArange	MeanTwetQ	-406.447	73.2728	1.12914e-17	58.8632	1.69026e-14	818.893	851.819	2.77777	-0.0186284	0.0174592
Cys_freq	Tseason	Pwet	-362.136	65.1622	6.89799e-16	58.1956	2.37309e-14	730.271	763.197	6.63717	-0.000537147	-0.032325
Cys_freq	MeanTcoldQ	PwetQ	-359.94	64.5999	9.17609e-16	57.828	2.86073e-14	725.879	758.805	2.87098	0.0199642	-0.010155
Cys_freq	MinTcold	Pwet	-362.793	63.8476	1.34425e-15	57.706	3.04373e-14	731.586	764.512	3.45828	0.0175463	-0.0276782
Cys_freq	MeanTdryQ	MeanTcoldQ	-377.674	72.1171	2.02801e-17	57.5019	3.37647e-14	761.349	794.275	0.925816	-0.0189298	0.0463475
Cys_freq	AP	PdryQ	-370.142	69.2255	8.78244e-17	57.0465	4.25621e-14	746.284	779.21	2.94319	-0.00978161	0.0347997
Cys_freq	MaxTwarm	TArange	-407.917	70.3311	5.0141e-17	56.7054	5.06253e-14	821.835	854.761	-1.78404	0.0304514	-0.0182368
Cys_freq	longitude	Pwet	-363.482	62.4688	2.70693e-15	56.0059	7.22523e-14	732.964	765.891	3.86466	-0.0773744	-0.0301781
Cys_freq	MeanTcoldQ	Pwet	-363.618	62.1964	3.10863e-15	55.9662	7.37291e-14	733.237	766.163	2.74988	0.0195009	-0.0270889
Cys_freq	MinTcold	MeanTdryQ	-381.92	68.7787	1.10156e-16	54.9878	1.21279e-13	769.841	802.767	2.37718	0.0397629	-0.0182985
Cys_freq	Tseason	MaxTwarm	-402.599	66.3323	3.80965e-16	54.8154	1.32397e-13	811.197	844.124	-1.68248	-0.000654411	0.0275982
Cys_freq	Isotherm	PcoldQ	-367.565	75.1528	4.35648e-18	54.7253	1.38613e-13	741.131	774.057	-5.72758	0.240185	-0.00795591
Cys_freq	AP	Pseason	-374.199	61.1118	5.39247e-15	54.6927	1.40927e-13	754.397	787.323	4.52049	-0.00322866	-0.0714599
Cys_freq	longitude	PdryQ	-383.763	83.9489	5.07723e-20	54.4911	1.56155e-13	773.526	806.452	3.79167	-0.107576	-0.0175066
Cys_freq	Tseason	PdryQ	-395.319	80.8911	2.38509e-19	53.886	2.12463e-13	796.639	829.565	6.64006	-0.000654668	-0.0167291
Cys_freq	TArange	PwetQ	-363.568	57.3425	3.66163e-14	52.6528	3.98051e-13	733.137	766.063	7.03612	-0.0141702	-0.0122897
Cys_freq	latitude	altitude	-397.57	61.2812	4.94783e-15	52.4518	4.40946e-13	801.14	834.066	8.81867	-0.151981	-0.00278103
Cys_freq	longitude	MaxTwarm	-393.898	63.6797	1.46384e-15	51.0851	8.84449e-13	793.795	826.721	-4.59842	-0.103661	0.0272975
Cys_freq	Pseason	PdryQ	-382.602	70.2257	5.28934e-17	51.0077	9.20062e-13	771.204	804.13	4.87229	-0.101452	-0.0151353
Cys_freq	longitude	Pdry	-390.085	71.3049	3.06071e-17	48.9868	2.57693e-12	786.17	819.096	3.42027	-0.101384	-0.0499143
Cys_freq	TDrange	Tseason	-408.224	55.0823	1.15588e-13	48.6639	3.03803e-12	822.447	855.374	0.163723	0.0561301	-0.000702128
Cys_freq	Tseason	Pdry	-401.616	68.2972	1.40618e-16	48.432	3.4195e-12	809.233	842.159	6.0948	-0.000612747	-0.0479532
Cys_freq	Isotherm	PdryQ	-370.741	68.8017	1.08879e-16	48.0828	4.08602e-12	747.482	780.408	-5.5964	0.260863	-0.0159931
Cys_freq	AMT	AP	-376.66	56.1892	6.58212e-14	47.6528	5.08802e-12	759.32	792.246	0.187466	0.0294468	-0.00300129
Cys_freq	TArange	PdryQ	-409.897	57.733	3.00228e-14	47.5926	5.24654e-12	825.793	858.719	5.81662	-0.0143545	-0.0141865
Cys_freq	MinTcold	MeanTwetQ	-388.55	55.5202	9.2502e-14	46.7561	8.03943e-12	783.099	816.025	-0.556081	0.0246415	0.0135592
Cys_freq	TArange	Pwet	-369.654	50.1243	1.44305e-12	46.6543	8.4683e-12	745.309	778.235	6.5174	-0.0130198	-0.031907
Cys_freq	Pdry	Pseason	-387.723	59.984	9.56332e-15	46.359	9.84547e-12	781.446	814.372	4.49758	-0.0428889	-0.0974076
Cys_freq	Tseason	MeanTwarmQ	-409.283	52.964	3.39714e-13	44.0856	3.14326e-11	824.566	857.492	-1.23307	-0.000518378	0.0291208
Cys_freq	TArange	MeanTwarmQ	-417.212	47.8407	4.62287e-12	43.3782	4.51193e-11	840.425	873.351	-1.25229	-0.0126818	0.0290258
Cys_freq	Isotherm	Pdry	-375.565	59.1532	1.45865e-14	43.3636	4.54569e-11	757.13	790.057	-5.64562	0.254032	-0.0458057
Cys_freq	Isotherm	MeanTwetQ	-380.01	50.2638	1.34409e-12	43.1164	5.15782e-11	766.02	798.946	-8.88293	0.245432	0.0125264
Cys_freq	longitude	MeanTwarmQ	-399.408	52.6579	3.97012e-13	43.0363	5.37331e-11	804.817	837.743	-3.63355	-0.0870802	0.0296824
Cys_freq	MeanTwetQ	MeanTcoldQ	-388.504	50.4576	1.21765e-12	42.9424	5.63767e-11	783.008	815.934	-1.38023	0.012813	0.0273429
Cys_freq	TArange	Pdry	-415.241	52.1009	5.27213e-13	42.5691	6.82273e-11	836.481	869.407	5.3595	-0.0134424	-0.041028
Cys_freq	MinTcold	PdryQ	-387.106	58.4073	2.13097e-14	42.1709	8.36355e-11	780.212	813.138	2.97765	0.0230418	-0.0136843
Cys_freq	longitude	TDrange	-402.244	46.9877	7.14331e-12	41.3481	1.27394e-10	810.487	843.413	-2.56365	-0.101625	0.0488237
Cys_freq	TDrange	MinTcold	-393.474	45.6725	1.39771e-11	41.2499	1.33958e-10	792.947	825.873	-2.5106	0.0464031	0.025391
Cys_freq	MeanTcoldQ	PdryQ	-386.197	55.0712	1.16243e-13	40.1329	2.37258e-10	778.394	811.321	2.09216	0.0260063	-0.0134771
Cys_freq	Pseason	PcoldQ	-391.752	51.9255	5.76473e-13	37.3523	9.86028e-10	789.505	822.431	3.3768	-0.0787706	-0.00674906
Cys_freq	longitude	PwarmQ	-397.429	39.1527	3.91923e-10	36.8753	1.25931e-09	800.857	833.783	2.86	-0.0569148	-0.00927623
Cys_freq	Isotherm	PwarmQ	-382.427	45.4295	1.58232e-11	36.7858	1.31849e-09	770.854	803.78	-3.25894	0.174552	-0.00857163
Cys_freq	MinTcold	Pdry	-393.029	46.5612	8.88014e-12	36.0053	1.96785e-09	792.058	824.984	2.66218	0.0218819	-0.0382162
Cys_freq	AMT	PcoldQ	-387.392	47.7044	4.95583e-12	35.7417	2.25285e-09	780.784	813.71	-1.45267	0.0349877	-0.00632269
Cys_freq	MeanTdryQ	PcoldQ	-408.077	42.0564	8.86799e-11	35.0567	3.20239e-09	822.154	855.08	1.7019	0.0119949	-0.0108229
Cys_freq	AMT	Pwet	-375.016	39.4009	3.45132e-10	34.8511	3.55916e-09	756.032	788.958	0.452482	0.0250485	-0.0242948
Cys_freq	AMT	PwetQ	-372.947	38.585	5.24193e-10	34.2302	4.89634e-09	751.894	784.82	0.548769	0.0248583	-0.00899216
Cys_freq	Pseason	PwarmQ	-397.42	39.169	3.88657e-10	33.8269	6.02393e-09	800.841	833.767	3.42782	-0.0570823	-0.0081684
Cys_freq	MeanTcoldQ	Pdry	-392.036	43.3937	4.47631e-11	33.8251	6.02966e-09	790.072	822.998	1.8096	0.0247319	-0.0372497
Cys_freq	PdryQ	POP_STRUCTURE	-327.595	43.6662	3.89449e-11	33.6648	6.54763e-09	661.19	692.939	1.34096	-0.0112439	1.35871
Cys_freq	Pdry	POP_STRUCTURE	-329.023	40.8096	1.67806e-10	32.7007	1.07499e-08	664.047	695.796	1.25779	-0.0346805	1.37115
Cys_freq	MeanTwetQ	Pseason	-400.2	35.0296	3.24735e-09	32.4872	1.19983e-08	806.4	839.327	1.10089	0.0100142	-0.0852797
Cys_freq	PwarmQ	POP_STRUCTURE	-311.688	75.4811	3.6893e-18	30.8152	2.83802e-08	629.375	661.125	2.60794	-0.012564	1.12487
Cys_freq	AP	POP_STRUCTURE	-312.776	73.304	1.1114e-17	30.0047	4.31004e-08	631.552	663.302	2.21538	-0.00301257	1.09901
Cys_freq	altitude	Isotherm	-385.777	38.7303	4.86604e-10	29.9663	4.39624e-08	777.553	810.479	-5.14069	-0.00135096	0.18679
Cys_freq	TDrange	MeanTcoldQ	-397.728	32.0098	1.53396e-08	29.7284	4.97019e-08	801.456	834.382	-2.71318	0.037054	0.0260528
Cys_freq	AMT	Pseason	-396.353	29.7829	4.83244e-08	28.7514	8.2289e-08	798.706	831.632	-0.585988	0.0255136	-0.0513379
Cys_freq	AMT	MeanTdryQ	-396.998	28.4928	9.40471e-08	26.7106	2.36325e-07	799.996	832.922	-3.34286	0.048749	-0.00938182
Cys_freq	Tseason	TArange	-422.337	26.8556	2.19243e-07	25.4463	4.54871e-07	850.674	883.6	1.16191	-0.00163851	0.0365786
Cys_freq	altitude	PcoldQ	-412.693	31.0344	2.5349e-08	24.9605	5.8516e-07	831.387	864.313	1.42958	-0.00130463	-0.0045256
Cys_freq	MinTcold	PwarmQ	-401.844	28.9307	7.50161e-08	24.467	7.55919e-07	809.689	842.615	2.26582	0.0127466	-0.00720157
Cys_freq	MinTcold	Pseason	-403.929	24.7617	6.48722e-07	23.9197	1.0044e-06	813.858	846.784	1.84386	0.0122908	-0.048995
Cys_freq	PcoldQ	POP_STRUCTURE	-334.569	29.7188	4.99486e-08	23.33	1.36454e-06	675.137	706.887	0.697597	-0.00474065	1.10299
Cys_freq	altitude	Tseason	-416.278	23.8648	1.03344e-06	22.926	1.68363e-06	838.556	871.482	2.43118	-0.00124695	-0.000298882
Cys_freq	PwarmQ	PcoldQ	-404.378	25.2531	5.02781e-07	22.8397	1.76089e-06	814.757	847.683	3.16548	-0.00956645	-0.00463472
Cys_freq	MeanTcoldQ	PwarmQ	-400.815	25.8354	3.71814e-07	22.1812	2.48095e-06	807.63	840.556	1.73774	0.0149321	-0.00694218
Cys_freq	MeanTdryQ	AP	-392.727	24.0556	9.35931e-07	21.7889	3.04352e-06	791.454	824.38	3.07878	0.00768575	-0.00406618
Cys_freq	MeanTcoldQ	Pseason	-402.597	22.2714	2.36709e-06	21.6211	3.32181e-06	811.194	844.12	1.34048	0.014598	-0.0468781
Cys_freq	AMT	Isotherm	-393.439	23.405	1.31236e-06	21.2645	4.00073e-06	792.879	825.805	-5.80107	0.0205005	0.140783
Cys_freq	AP	PcoldQ	-393.504	22.5021	2.09916e-06	21.2374	4.05759e-06	793.007	825.933	3.59013	-0.0065984	0.00973239
Cys_freq	Tseason	PwarmQ	-406.525	20.9596	4.69061e-06	20.3477	6.4572e-06	819.05	851.976	4.00379	-0.000284255	-0.00915584
Cys_freq	altitude	PwarmQ	-405.744	22.5218	2.07776e-06	20.2945	6.63913e-06	817.488	850.414	2.51246	-0.00106278	-0.00902722
Cys_freq	AMT	PdryQ	-399.231	24.0276	9.49633e-07	20.2725	6.71592e-06	804.461	837.387	-1.32994	0.0337563	-0.00838887
Cys_freq	altitude	POP_STRUCTURE	-337.5	23.8565	1.03789e-06	20.0186	7.66907e-06	681	712.749	0.0955793	-0.00113747	1.16377
Cys_freq	Pwet	Pseason	-384.452	20.5299	5.87064e-06	19.9029	8.14777e-06	774.903	807.829	3.43959	-0.0229155	-0.0438119
Cys_freq	MinTcold	POP_STRUCTURE	-330.139	38.5791	5.25781e-10	19.852	8.36754e-06	666.277	698.026	0.404785	0.0151991	0.886225
Cys_freq	Pseason	PwetQ	-382.027	20.4254	6.20016e-06	19.8064	8.56958e-06	770.054	802.98	3.53086	-0.0436994	-0.00856638
Cys_freq	altitude	Pseason	-407.061	21.308	3.91103e-06	19.2687	1.13552e-05	820.122	853.048	1.99307	-0.00100694	-0.0607865
Cys_freq	Isotherm	MeanTwarmQ	-394.803	20.6776	5.43472e-06	19.0067	1.30263e-05	795.606	828.532	-8.59365	0.195669	0.0172755
Cys_freq	longitude	altitude	-414.72	22.0349	2.67736e-06	18.9834	1.31861e-05	835.44	868.366	1.0101	-0.0494544	-0.00102399
Cys_freq	MeanTcoldQ	POP_STRUCTURE	-328.213	42.4303	7.32454e-11	18.8674	1.40126e-05	662.426	694.175	-0.149187	0.0179857	0.866923
Cys_freq	longitude	AMT	-401.633	19.2231	1.16299e-05	18.6354	1.58258e-05	809.266	842.192	-1.5296	-0.0424812	0.0268633
Cys_freq	Pwet	POP_STRUCTURE	-316.471	65.9139	4.71056e-16	18.5505	1.65461e-05	638.942	670.692	2.02168	-0.022509	0.859561
Cys_freq	PwetQ	POP_STRUCTURE	-314.272	70.3128	5.06083e-17	18.5088	1.69124e-05	634.543	666.293	2.12733	-0.00844853	0.861861
Cys_freq	MeanTwarmQ	Pseason	-407.929	19.5714	9.69067e-06	18.3584	1.83006e-05	821.859	854.785	-0.717288	0.0166487	-0.0703466
Cys_freq	Pdry	PwetQ	-382.787	18.9043	1.37443e-05	18.2419	1.94553e-05	771.575	804.501	2.57591	0.0327457	-0.0145669
Cys_freq	AMT	PwarmQ	-401.222	20.0438	7.56875e-06	18.0695	2.12988e-05	808.445	841.371	-0.269126	0.024125	-0.00664086
Cys_freq	latitude	longitude	-416.403	18.6686	1.55523e-05	17.7481	2.52169e-05	838.806	871.732	4.46767	-0.0684876	-0.0756722
Cys_freq	MeanTwarmQ	POP_STRUCTURE	-340.118	18.6203	1.59512e-05	17.4658	2.92516e-05	686.236	717.985	-2.9879	0.0176728	1.11697
Cys_freq	MeanTwetQ	MeanTdryQ	-434.919	18.4667	1.72895e-05	17.3646	3.08512e-05	875.839	908.765	-1.47712	0.0114185	0.00711638
Cys_freq	Isotherm	Pseason	-396.283	17.7183	2.56144e-05	17.1053	3.53626e-05	798.565	831.491	-3.43824	0.151877	-0.0421264

## Sheet: Table S17
3 variables models, combined dataset (Britain + continental Europe)
Marker	Variable 1	Variable 2	Variable 3	Loglikelihood	G score	p (G score)	Wald score	p (Wald score)	AIC	BIC	Beta_0	Beta_1	Beta_2	Beta_3
Cys_freq	AMT	MeanTwarmQ	PcoldQ	-352.024	70.7363	4.0832e-17	60.8921	6.02888e-15	712.048	755.95	6.07508	0.0818864	-0.0635666	-0.012608
Cys_freq	Tseason	MaxTwarm	MeanTdryQ	-367.13	70.9371	3.68794e-17	58.8515	1.70032e-14	742.26	786.162	-0.113532	-0.00138398	0.0448938	-0.018375
Cys_freq	Tseason	MeanTdryQ	MeanTwarmQ	-373.954	70.6585	4.2474e-17	57.6854	3.07581e-14	755.907	799.809	0.0708375	-0.00120146	-0.0189005	0.0524057
Cys_freq	MaxTwarm	TArange	MeanTdryQ	-373.423	68.9888	9.90243e-17	57.0004	4.35713e-14	754.846	798.747	-0.308358	0.0539014	-0.0411267	-0.0188603
Cys_freq	AMT	MeanTwarmQ	AP	-344.809	63.7016	1.44768e-15	54.8549	1.29762e-13	697.618	741.52	8.02729	0.0662949	-0.0582229	-0.00489059
Cys_freq	TDrange	TArange	PdryQ	-360.796	82.2676	1.18855e-19	54.5908	1.48426e-13	729.593	773.494	4.6751	0.0991725	-0.0378476	-0.0191201
Cys_freq	TDrange	TArange	MeanTwetQ	-367.81	68.2405	1.44725e-16	53.9301	2.07751e-13	743.62	787.521	0.82257	0.0859938	-0.037814	0.0180169
Cys_freq	TDrange	TArange	AP	-331.967	61.8097	3.78297e-15	52.9771	3.37453e-13	671.935	715.836	6.81645	0.0805685	-0.0356765	-0.00493189
Cys_freq	TDrange	TArange	PcoldQ	-346.981	59.4258	1.26996e-14	51.3427	7.757e-13	701.961	745.863	6.37	0.0767286	-0.0390538	-0.0124595
Cys_freq	TDrange	TArange	Pdry	-367.186	69.4882	7.68734e-17	48.7968	2.839e-12	742.372	786.274	3.99682	0.0980106	-0.0362497	-0.0534538
Cys_freq	longitude	AMT	MeanTdryQ	-368.793	56.4099	5.88326e-14	47.8554	4.58835e-12	745.586	789.487	-2.18523	-0.0883792	0.0496221	-0.0175339
Cys_freq	TDrange	Tseason	Pdry	-374.398	54.4364	1.60562e-13	47.7071	4.94904e-12	756.796	800.698	4.11101	0.0585097	-0.00099773	-0.0520627
Cys_freq	TDrange	Tseason	PdryQ	-368.233	54.173	1.83592e-13	47.6013	5.22343e-12	744.466	788.367	4.76972	0.0582462	-0.00104405	-0.018557
Cys_freq	TDrange	TArange	Pwet	-343.587	52.1358	5.17917e-13	45.6298	1.42848e-11	695.173	739.075	4.68616	0.0743278	-0.0290649	-0.0308586
Cys_freq	AMT	MaxTwarm	PcoldQ	-363.177	48.4295	3.42384e-12	43.899	3.45769e-11	734.355	778.256	4.66792	0.0602229	-0.0332492	-0.0116944
Cys_freq	Tseason	MeanTdryQ	PwarmQ	-381.714	49.622	1.8641e-12	43.4989	4.24206e-11	771.428	815.33	7.95832	-0.000675658	-0.0142068	-0.0132442
Cys_freq	latitude	altitude	MeanTwarmQ	-374.225	46.69	8.31528e-12	43.0709	5.27919e-11	756.45	800.351	29.2472	-0.36953	-0.00518455	-0.053454
Cys_freq	TArange	MeanTdryQ	MeanTwarmQ	-392.248	49.9297	1.59357e-12	42.4243	7.347e-11	792.495	836.397	0.0337739	-0.0279761	-0.0152924	0.0490383
Cys_freq	AMT	Tseason	MeanTdryQ	-373.866	46.2636	1.03364e-11	41.9676	9.27964e-11	755.732	799.634	0.413658	0.0504366	-0.000572509	-0.0180529
Cys_freq	AP	Pseason	PwetQ	-349.384	49.6288	1.85765e-12	41.6964	1.06603e-10	706.769	750.67	10.2984	-0.0267125	-0.288871	0.0691591
Cys_freq	TDrange	TArange	PwetQ	-340.092	46.9527	7.27204e-12	41.5402	1.15471e-10	688.184	732.085	5.13573	0.0715789	-0.0294102	-0.0115953
Cys_freq	TArange	AP	Pdry	-338.549	48.647	3.06441e-12	41.3168	1.29454e-10	685.098	728.999	7.91908	-0.0155297	-0.00993028	0.0931885
Cys_freq	longitude	TDrange	PwarmQ	-374.102	46.6534	8.47213e-12	41.0208	1.50618e-10	756.204	800.105	-0.493694	-0.0950387	0.051135	-0.0102427
Cys_freq	AMT	MeanTdryQ	MeanTwarmQ	-374.639	44.718	2.27551e-11	41.0108	1.51393e-10	757.278	801.179	0.638823	0.0949664	-0.0170296	-0.0465273
Cys_freq	TDrange	Tseason	PwarmQ	-382.347	48.3561	3.55436e-12	40.5026	1.96355e-10	772.694	816.596	1.82254	0.0552434	-0.000620915	-0.00922458
Cys_freq	AMT	MeanTwarmQ	PwetQ	-350.788	44.3175	2.79216e-11	40.2821	2.19818e-10	709.577	753.478	6.31333	0.0523808	-0.0449735	-0.0118232
Cys_freq	Isotherm	Pseason	PdryQ	-349.234	43.0142	5.43442e-11	39.8021	2.81041e-10	706.468	750.369	-1.55697	0.210873	-0.072868	-0.0203711
Cys_freq	TDrange	TArange	PwarmQ	-377.099	49.6616	1.82685e-12	39.0147	4.20627e-10	762.199	806.1	1.69715	0.0820001	-0.0232794	-0.00907617
Cys_freq	TDrange	MinTcold	MeanTdryQ	-360.837	42.1664	8.38269e-11	38.9905	4.25866e-10	729.674	773.576	-0.874656	0.0454787	0.047917	-0.0185472
Cys_freq	Isotherm	MeanTdryQ	PwarmQ	-360.793	43.2672	4.77533e-11	38.3636	5.87183e-10	729.587	773.488	-3.98416	0.247108	-0.0117528	-0.0132262
Cys_freq	longitude	MeanTdryQ	MeanTwarmQ	-375.011	48.7958	2.84048e-12	38.2453	6.23872e-10	758.021	801.923	-5.07838	-0.156287	-0.0146589	0.0468114
Cys_freq	Isotherm	Pdry	Pseason	-355.613	39.904	2.6675e-10	37.2872	1.01953e-09	719.226	763.128	-1.85549	0.205509	-0.0574763	-0.0689974
Cys_freq	longitude	Pseason	PdryQ	-362.438	40.3293	2.1457e-10	37.1494	1.09414e-09	732.875	776.777	5.72451	-0.0762239	-0.073992	-0.0202201
Cys_freq	TArange	PdryQ	POP_STRUCTURE	-307.789	39.6127	3.09658e-10	36.8453	1.27882e-09	623.577	665.91	5.64643	-0.0135021	-0.017489	1.29203
Cys_freq	AMT	Isotherm	MeanTdryQ	-372.717	41.4449	1.21244e-10	36.8153	1.29866e-09	753.434	797.335	-7.49768	0.036789	0.168835	-0.0117499
Cys_freq	MinTcold	AP	Pdry	-335.183	41.7578	1.03308e-10	36.7701	1.32911e-09	678.367	722.268	4.08916	0.0187142	-0.00894845	0.0886817
Cys_freq	AMT	MeanTwarmQ	PdryQ	-379.637	39.1877	3.84965e-10	36.271	1.71697e-09	767.273	811.175	4.12904	0.0638517	-0.0432045	-0.0154518
Cys_freq	Pdry	PwarmQ	PcoldQ	-383.633	41.4898	1.18486e-10	36.2432	1.7417e-09	775.267	819.168	3.21079	0.0687141	-0.0164184	-0.0128664
Cys_freq	AP	Pwet	Pseason	-355.258	37.8813	7.51837e-10	36.0985	1.87587e-09	718.516	762.418	7.79428	-0.0160091	0.10572	-0.197116
Cys_freq	TArange	AP	PdryQ	-343.177	39.3901	3.4706e-10	35.938	2.03694e-09	694.355	738.256	7.70711	-0.015321	-0.00950203	0.0274931
Cys_freq	longitude	TDrange	Pdry	-370.118	39.9338	2.62713e-10	35.6017	2.42076e-09	748.236	792.137	0.234507	-0.140524	0.0472212	-0.0519219
Cys_freq	AMT	MeanTwarmQ	Pwet	-355.764	38.5047	5.46219e-10	35.5024	2.54736e-09	719.528	763.429	5.63143	0.0503196	-0.0410909	-0.0306481
Cys_freq	TArange	MeanTwetQ	PwarmQ	-383.555	45.7834	1.32076e-11	35.4771	2.58067e-09	775.11	819.011	4.2673	-0.0158286	0.0158081	-0.00888025
Cys_freq	Isotherm	MeanTwetQ	PwarmQ	-358.39	43.2389	4.84477e-11	35.4188	2.65902e-09	724.781	768.682	-6.35183	0.229774	0.0131066	-0.009479
Cys_freq	MeanTcoldQ	AP	Pdry	-337.463	39.9944	2.54694e-10	35.3529	2.75062e-09	682.926	726.827	3.2948	0.0201623	-0.00877677	0.0877634
Cys_freq	longitude	MeanTdryQ	PwarmQ	-377.841	39.1752	3.87436e-10	35.3506	2.75377e-09	763.682	807.583	4.50201	-0.0899141	-0.0110155	-0.01301
Cys_freq	latitude	longitude	MeanTdryQ	-396.488	39.8296	2.7712e-10	35.3073	2.8157e-09	800.977	844.878	8.79385	-0.133412	-0.124564	-0.0118903
Cys_freq	MinTcold	Pseason	PdryQ	-363.607	37.9901	7.11036e-10	35.1973	2.97941e-09	735.214	779.116	5.16266	0.0154894	-0.0763599	-0.0174777
Cys_freq	Tseason	Pseason	PdryQ	-363.97	37.2636	1.03192e-09	34.872	3.52116e-09	735.941	779.842	8.24717	-0.000479027	-0.0837319	-0.0207206
Cys_freq	Isotherm	TArange	PcoldQ	-349.136	36.8592	1.26978e-09	34.8467	3.56708e-09	706.272	750.173	0.923426	0.181791	-0.0156547	-0.012732
Cys_freq	Tseason	MaxTwarm	PdryQ	-375.87	38.8986	4.46408e-10	34.6242	3.99901e-09	759.74	803.642	2.78096	-0.000871753	0.02325	-0.0152954
Cys_freq	TArange	MeanTwetQ	Pseason	-381.569	37.2627	1.03243e-09	34.4654	4.33905e-09	771.138	815.039	3.38161	-0.0143108	0.0181461	-0.0700745
Cys_freq	AMT	MaxTwarm	AP	-357.987	37.345	9.8975e-10	34.454	4.36436e-09	723.975	767.876	5.73717	0.0455326	-0.0271168	-0.00425244
Cys_freq	TArange	Pdry	POP_STRUCTURE	-310.651	36.7437	1.34724e-09	34.2787	4.77581e-09	629.303	671.635	5.34143	-0.0129213	-0.0532385	1.31877
Cys_freq	MeanTcoldQ	Pseason	PdryQ	-364.008	37.1882	1.07263e-09	34.276	4.78251e-09	736.016	779.918	4.51428	0.0173691	-0.0748258	-0.0172376
Cys_freq	altitude	TDrange	Tseason	-383.434	49.5796	1.90485e-12	34.2475	4.85299e-09	774.868	818.769	-0.0843421	-0.00161871	0.0630097	-0.00066562
Cys_freq	MaxTwarm	TArange	PdryQ	-386.412	43.0114	5.44224e-11	34.1467	5.11094e-09	780.823	824.725	1.99881	0.0269818	-0.0229811	-0.0128882
Cys_freq	longitude	TDrange	PdryQ	-364.774	37.9787	7.15203e-10	33.9448	5.66994e-09	737.547	781.449	0.710545	-0.145287	0.0458259	-0.018294
Cys_freq	longitude	Pdry	Pseason	-369.596	36.255	1.73113e-09	33.9072	5.78048e-09	747.191	791.093	5.21071	-0.0707993	-0.0567703	-0.0712463
Cys_freq	altitude	Tseason	TArange	-398.355	35.8454	2.13607e-09	33.4373	7.35981e-09	804.711	848.612	0.985264	-0.00151318	-0.0018199	0.0437127
Cys_freq	TDrange	Tseason	TArange	-383.565	36.7298	1.35688e-09	33.4155	7.44299e-09	775.131	819.032	-1.24836	0.254802	0.00481083	-0.192399
Cys_freq	AMT	MeanTdryQ	Pseason	-378.167	36.3725	1.62985e-09	33.3209	7.81374e-09	764.333	808.235	-1.1465	0.0412222	-0.0107662	-0.0611405
Cys_freq	Tseason	MaxTwarm	Pdry	-382.085	39.0632	4.10297e-10	33.157	8.50113e-09	772.169	816.071	2.12084	-0.000825748	0.023361	-0.041561
Cys_freq	MaxTwarm	TArange	PcoldQ	-357.642	38.1036	6.70852e-10	33.0013	9.20985e-09	723.284	767.185	4.76277	0.0245281	-0.0300834	-0.0123167
Cys_freq	altitude	TDrange	TArange	-378.197	47.4671	5.59344e-12	32.9134	9.6358e-09	764.393	808.295	-0.183505	-0.00159356	0.0904877	-0.024614
Cys_freq	latitude	altitude	AP	-376.157	42.826	5.98326e-11	32.198	1.39232e-08	760.314	804.215	9.54401	-0.131195	-0.00218048	-0.00250264
Cys_freq	AMT	TArange	MeanTdryQ	-379.756	34.4845	4.2965e-09	32.1888	1.39898e-08	767.511	811.413	-0.0148841	0.0527734	-0.0133765	-0.0169593
Cys_freq	latitude	longitude	PcoldQ	-348.853	36.1953	1.78502e-09	32.146	1.43012e-08	705.706	749.607	10.0838	-0.114595	-0.145219	-0.0136617
Cys_freq	longitude	MeanTwetQ	PwarmQ	-366.611	38.246	6.23642e-10	32.1214	1.44836e-08	741.221	785.123	1.21121	-0.105575	0.0172824	-0.00905284
Cys_freq	longitude	MaxTwarm	Pdry	-372	36.169	1.80922e-09	31.8691	1.64921e-08	752.001	795.902	-1.50926	-0.132247	0.0233042	-0.0446722
Cys_freq	Tseason	Pdry	POP_STRUCTURE	-303.929	50.1882	1.39686e-12	31.8267	1.68555e-08	615.858	658.191	5.86312	-0.000563135	-0.0584384	1.20233
Cys_freq	MinTcold	MeanTdryQ	PwarmQ	-362	39.8408	2.75531e-10	31.6965	1.80248e-08	732	775.902	4.44545	0.0354544	-0.0204327	-0.00941504
Cys_freq	AP	PcoldQ	POP_STRUCTURE	-294.119	37.315	1.0051e-09	31.6483	1.84772e-08	596.237	638.57	3.45378	-0.00814136	0.0150058	1.19632
Cys_freq	longitude	MaxTwarm	PdryQ	-365.775	35.9761	1.99749e-09	31.6207	1.87424e-08	739.55	783.451	-1.04742	-0.139617	0.0232695	-0.016499
Cys_freq	longitude	MaxTwarm	MeanTdryQ	-374.833	38.1289	6.6221e-10	31.5495	1.94419e-08	757.666	801.568	-5.40804	-0.162327	0.0360953	-0.0121914
Cys_freq	MinTcold	Pdry	Pseason	-370.893	33.6603	6.56281e-09	31.3292	2.17783e-08	749.786	793.687	4.64489	0.0143377	-0.0476953	-0.0731033
Cys_freq	MaxTwarm	TArange	MeanTwetQ	-388.499	35.8953	2.08214e-09	31.2842	2.22886e-08	784.998	828.899	-0.340759	0.023588	-0.0247933	0.0139791
Cys_freq	Tseason	AP	Pdry	-333.804	34.9261	3.42466e-09	31.027	2.54464e-08	675.608	719.509	7.97342	-0.000621142	-0.00944346	0.0824696
Cys_freq	longitude	AMT	PcoldQ	-349.944	34.0129	5.47476e-09	30.9356	2.6673e-08	707.888	751.79	1.51536	-0.105355	0.0246479	-0.0120387
Cys_freq	TDrange	Tseason	MeanTwetQ	-372.444	33.3653	7.63754e-09	30.8957	2.72268e-08	752.889	796.79	1.07389	0.0459786	-0.00108051	0.0187138
Cys_freq	MeanTcoldQ	Pdry	Pseason	-371.166	33.1134	8.69392e-09	30.6679	3.0619e-08	750.333	794.234	4.04165	0.0161385	-0.0468751	-0.0716354
Cys_freq	Tseason	MeanTwetQ	PwarmQ	-370.045	38.163	6.50755e-10	30.5919	3.18413e-08	748.091	791.992	4.31943	-0.000725969	0.01888	-0.00837615
Cys_freq	AMT	TArange	PcoldQ	-359.301	34.7852	3.68167e-09	30.444	3.43643e-08	726.602	770.503	5.03959	0.0246378	-0.0180939	-0.0122902
Cys_freq	AMT	AP	Pdry	-349.577	33.3784	7.58631e-09	30.2731	3.75298e-08	707.154	751.055	0.964456	0.0233694	-0.0089543	0.100631
Cys_freq	Tseason	Pdry	Pseason	-371.805	31.8353	1.67812e-08	30.2418	3.81409e-08	751.611	795.512	7.42612	-0.000431427	-0.0573251	-0.0803755
Cys_freq	Tseason	MeanTwetQ	Pseason	-373.115	32.0249	1.5221e-08	30.1364	4.027e-08	754.229	798.131	3.32199	-0.000652698	0.0202631	-0.0593084
Cys_freq	TDrange	Isotherm	PcoldQ	-351.713	31.7041	1.79543e-08	29.9553	4.42131e-08	711.427	755.328	-3.05637	-0.0467991	0.300106	-0.0124845
Cys_freq	latitude	longitude	AP	-334.608	33.1503	8.53014e-09	29.8522	4.66279e-08	677.215	721.117	11.2749	-0.107718	-0.12466	-0.00542304
Cys_freq	Tseason	PdryQ	POP_STRUCTURE	-300.819	53.5522	2.51814e-13	29.7875	4.82091e-08	609.638	651.97	6.18849	-0.000586903	-0.0192161	1.16835
Cys_freq	AMT	Pseason	PcoldQ	-371.69	31.4034	2.09611e-08	29.6841	5.08489e-08	751.381	795.282	0.750627	0.026039	-0.0562515	-0.00676454
Cys_freq	MeanTdryQ	MeanTcoldQ	PwarmQ	-360.161	35.0275	3.25079e-09	28.823	7.93035e-08	728.321	772.222	3.09478	-0.0208079	0.0410923	-0.00922122
Cys_freq	latitude	longitude	Pwet	-347.591	31.7817	1.72513e-08	28.5561	9.10216e-08	703.183	747.084	9.69423	-0.102757	-0.0902109	-0.0348821
Cys_freq	TDrange	MinTcold	PdryQ	-371.799	30.6142	3.1478e-08	28.3905	9.91498e-08	751.598	795.5	-0.019606	0.0398374	0.0294042	-0.0129688
Cys_freq	latitude	longitude	altitude	-382.712	29.7163	5.00134e-08	28.2152	1.08551e-07	773.424	817.325	9.55294	-0.157937	-0.0549156	-0.00227578
Cys_freq	latitude	altitude	Pseason	-383.24	28.6598	8.62769e-08	28.1938	1.09754e-07	774.48	818.382	9.17338	-0.136884	-0.00214314	-0.0527338
Cys_freq	TArange	MeanTwetQ	POP_STRUCTURE	-328.774	155.345	1.17736e-35	27.7626	1.37154e-07	665.549	707.881	1.64887	-0.0135209	0.0131371	1.0398
Cys_freq	TDrange	MinTcold	Pdry	-376.863	32.3332	1.29877e-08	27.5979	1.49339e-07	761.725	805.627	-0.436725	0.0408803	0.028462	-0.0350441
Cys_freq	AMT	TArange	MeanTwetQ	-390.791	31.3109	2.19843e-08	27.3802	1.67137e-07	789.582	833.484	-0.0470496	0.0233752	-0.0132021	0.0138588
Cys_freq	latitude	longitude	PdryQ	-368.699	30.127	4.04664e-08	27.2898	1.75133e-07	745.399	789.3	9.29478	-0.09699	-0.126978	-0.0198289
Cys_freq	longitude	Pdry	POP_STRUCTURE	-304.732	48.5819	3.16775e-12	27.1489	1.88375e-07	617.465	659.797	3.06233	-0.0798556	-0.0550098	1.10758
Cys_freq	MinTcold	AP	PdryQ	-341.834	28.4564	9.58349e-08	27.1119	1.92017e-07	691.668	735.57	3.88137	0.0180775	-0.00821906	0.0246095
Cys_freq	MaxTwarm	TArange	Pdry	-391.908	32.0185	1.52714e-08	27.0638	1.96845e-07	791.816	835.718	1.42375	0.026928	-0.0218575	-0.0349124
Cys_freq	MinTcold	MeanTwetQ	Pseason	-374.426	28.2469	1.06787e-07	26.9937	2.04122e-07	756.852	800.754	0.556373	0.0186367	0.0142605	-0.055927
Cys_freq	PdryQ	PwarmQ	PcoldQ	-389.428	29.8999	4.54946e-08	26.9668	2.06977e-07	786.857	830.758	3.00907	0.0187459	-0.0148209	-0.0118274
Cys_freq	AP	Pdry	PcoldQ	-352.573	27.3864	1.66598e-07	26.7789	2.28116e-07	713.146	757.047	4.08125	-0.0139674	0.106441	0.013448
Cys_freq	Tseason	TArange	Pdry	-387.435	28.3623	1.00604e-07	26.6063	2.49428e-07	782.87	826.772	5.05597	-0.0020243	0.0396176	-0.0510663
Cys_freq	Tseason	TArange	PdryQ	-381.183	28.2721	1.05403e-07	26.5995	2.50308e-07	770.367	814.268	5.67566	-0.00207276	0.0396515	-0.0180461
Cys_freq	latitude	longitude	PwetQ	-343.082	29.3401	6.07246e-08	26.587	2.51934e-07	694.164	738.065	9.6832	-0.0989269	-0.094647	-0.0129848
Cys_freq	longitude	AP	Pdry	-336.994	28.3776	9.9815e-08	26.5592	2.55582e-07	681.988	725.889	4.76543	-0.086747	-0.00909772	0.0807014
Cys_freq	longitude	Isotherm	PcoldQ	-353.062	27.7778	1.36077e-07	26.0677	3.2965e-07	714.123	758.025	-1.51275	-0.0791157	0.150301	-0.0112671
Cys_freq	longitude	AMT	PdryQ	-369.784	27.9573	1.24023e-07	26.0043	3.40656e-07	747.569	791.47	1.73369	-0.0885948	0.0221714	-0.0169952
Cys_freq	MeanTcoldQ	AP	PdryQ	-344.09	26.7403	2.32712e-07	25.5931	4.21541e-07	696.18	740.081	3.11301	0.0195526	-0.00802323	0.0241995
Cys_freq	longitude	AMT	TDrange	-387.944	27.3768	1.67429e-07	25.4746	4.48243e-07	783.889	827.79	-3.79308	-0.0772544	0.02167	0.0392701
Cys_freq	MeanTwetQ	MeanTcoldQ	Pseason	-375.283	26.441	2.7171e-07	25.3364	4.81536e-07	758.567	802.468	-0.0835971	0.0135474	0.0204744	-0.0545526
Cys_freq	AMT	MaxTwarm	PwetQ	-359.685	26.5231	2.60401e-07	25.2821	4.95284e-07	727.371	771.272	4.79149	0.0370586	-0.021609	-0.0110125
Cys_freq	latitude	longitude	Pdry	-376.198	27.7731	1.36413e-07	25.275	4.97123e-07	760.397	804.298	8.55164	-0.0918151	-0.118614	-0.055262
Cys_freq	longitude	PdryQ	POP_STRUCTURE	-301.799	51.5929	6.82887e-13	25.2075	5.14825e-07	611.597	653.93	3.27261	-0.0832384	-0.0181375	1.07188
Cys_freq	Isotherm	MinTcold	MeanTdryQ	-368.686	26.4693	2.67756e-07	25.064	5.5459e-07	745.372	789.273	-2.08882	0.133396	0.0306471	-0.0176237
Cys_freq	MeanTcoldQ	Pdry	PdryQ	-372.72	26.9552	2.0823e-07	25.0125	5.69608e-07	753.439	797.341	2.24	0.0292463	0.208757	-0.0786797
Cys_freq	AMT	AP	PdryQ	-356.325	27.6329	1.46663e-07	25.012	5.69733e-07	720.651	764.552	0.889525	0.0216756	-0.00827115	0.0288197
Cys_freq	AMT	Tseason	Pdry	-387.853	27.5258	1.55014e-07	24.9584	5.858e-07	783.707	827.608	2.80617	0.0227239	-0.000427649	-0.0407474
Cys_freq	Isotherm	MinTcold	PcoldQ	-345.483	26.5791	2.5296e-07	24.8961	6.05039e-07	698.966	742.868	-1.28515	0.140483	0.0207908	-0.0112908
Cys_freq	AMT	Tseason	PdryQ	-381.591	27.4566	1.60661e-07	24.8904	6.06835e-07	771.182	815.084	3.4581	0.02259	-0.000475513	-0.0149759
Cys_freq	MinTcold	MeanTdryQ	PdryQ	-366.494	30.8527	2.78376e-08	24.8347	6.24627e-07	740.988	784.89	3.80018	0.0404327	-0.0155885	-0.0105746
Cys_freq	latitude	longitude	MeanTwetQ	-372.105	27.2567	1.7816e-07	24.7267	6.60615e-07	752.211	796.112	4.03481	-0.0941239	-0.136965	0.0198326
Cys_freq	longitude	AMT	Pdry	-376.798	26.5731	2.53756e-07	24.6423	6.90196e-07	761.597	805.498	1.31626	-0.0812728	0.0216413	-0.046261
Cys_freq	TArange	MeanTwarmQ	PdryQ	-396.304	27.1842	1.84961e-07	24.6338	6.93258e-07	800.609	844.51	2.69853	-0.0174586	0.0229658	-0.0124382
Cys_freq	AMT	MaxTwarm	MeanTdryQ	-384.026	25.9434	3.51576e-07	24.6156	6.99827e-07	776.053	819.954	-0.422584	0.0747946	-0.0222863	-0.0152677
Cys_freq	TArange	MeanTwarmQ	Pdry	-401.757	26.9677	2.06885e-07	24.4502	7.62574e-07	811.513	855.415	2.13428	-0.0163824	0.022994	-0.0338558
Cys_freq	TDrange	Tseason	AP	-338.205	26.1247	3.20059e-07	24.4186	7.75154e-07	684.409	728.311	6.98408	0.0423207	-0.000993235	-0.00490678
Cys_freq	Tseason	AP	PdryQ	-338.365	25.8045	3.77804e-07	24.377	7.92097e-07	684.729	728.631	7.80826	-0.000617323	-0.00890954	0.0234738
Cys_freq	TDrange	Tseason	Pwet	-349.148	25.9742	3.46004e-07	24.3496	8.03436e-07	706.297	750.198	4.84891	0.0422164	-0.000797378	-0.0310026
Cys_freq	MeanTwetQ	Pseason	PwarmQ	-384.234	26.3737	2.81349e-07	24.3443	8.05665e-07	776.467	820.369	2.56791	0.00872298	-0.0666061	-0.0079088
Cys_freq	AMT	MeanTdryQ	PwarmQ	-383.236	27.5244	1.55123e-07	24.1116	9.09129e-07	774.472	818.373	-0.631702	0.0396861	-0.0109924	-0.00863512
Cys_freq	MaxTwarm	TArange	Pseason	-395.726	24.3835	7.89412e-07	23.927	1.0006e-06	799.451	843.353	-0.72303	0.0245748	-0.0125138	-0.0493675
Cys_freq	AP	PdryQ	PcoldQ	-358.321	23.642	1.16027e-06	23.5068	1.2447e-06	724.642	768.543	3.80473	-0.0132371	0.0322809	0.0122436
Cys_freq	MeanTdryQ	AP	POP_STRUCTURE	-299.289	26.9745	2.06152e-07	23.5033	1.24703e-06	606.578	648.91	2.63463	0.00993801	-0.00400386	1.00602
Cys_freq	TArange	Pseason	PdryQ	-370.512	24.1808	8.77018e-07	23.4661	1.27137e-06	749.024	792.925	7.73559	-0.0101643	-0.0904891	-0.0189693
Cys_freq	Isotherm	MinTcold	MeanTwetQ	-367.723	24.5748	7.14803e-07	23.196	1.46301e-06	743.445	787.347	-6.40579	0.17139	0.0147318	0.0152798
Cys_freq	Tseason	MeanTwetQ	PdryQ	-375.16	27.9334	1.25562e-07	23.1867	1.47009e-06	758.321	802.222	5.7974	-0.000924082	0.0152254	-0.0118798
Cys_freq	longitude	MeanTwarmQ	PdryQ	-371.095	25.3364	4.8154e-07	23.114	1.52675e-06	750.189	794.091	0.0197171	-0.123217	0.0234822	-0.0162728
Cys_freq	latitude	altitude	PwetQ	-371.535	52.0705	5.35421e-13	23.0909	1.54519e-06	751.069	794.971	9.1729	-0.122575	-0.00176669	-0.00829206
Cys_freq	Isotherm	MeanTwetQ	Pseason	-367.97	24.0796	9.24344e-07	23.0868	1.5485e-06	743.94	787.842	-6.25816	0.198601	0.0138391	-0.0528374
Cys_freq	MinTcold	Pdry	PdryQ	-374.341	25.5303	4.3548e-07	23.0281	1.59651e-06	756.682	800.583	3.19916	0.0256471	0.203909	-0.0772078
Cys_freq	MeanTdryQ	MeanTcoldQ	Pwet	-351.604	24.0283	9.4932e-07	22.9444	1.66757e-06	711.209	755.11	2.7342	-0.0126678	0.0371893	-0.0215005
Cys_freq	AMT	Pdry	PdryQ	-387.169	24.1229	9.03785e-07	22.9265	1.68317e-06	782.338	826.24	-1.55671	0.0376817	0.192783	-0.0682601
Cys_freq	AMT	TDrange	Tseason	-395.554	25.3392	4.80828e-07	22.8784	1.72583e-06	799.108	843.01	-1.76445	0.0214828	0.0409257	-0.000476888
Cys_freq	longitude	MeanTwarmQ	PcoldQ	-354.467	24.9666	5.83319e-07	22.7649	1.83077e-06	716.934	760.836	-0.0176773	-0.141057	0.0235269	-0.0113724
Cys_freq	MinTcold	MeanTdryQ	Pdry	-368.643	26.5546	2.56198e-07	22.6901	1.90343e-06	745.286	789.188	3.7066	0.0410829	-0.0167225	-0.0306691
Cys_freq	TArange	Pseason	PcoldQ	-364.885	23.6174	1.17523e-06	22.6602	1.93335e-06	737.77	781.671	8.26846	-0.0179341	-0.0512315	-0.0121389
Cys_freq	longitude	MeanTwarmQ	Pdry	-377.739	24.6916	6.72775e-07	22.5819	2.01373e-06	763.478	807.38	-0.395093	-0.115295	0.0231768	-0.0439342
Cys_freq	longitude	MeanTwetQ	Pseason	-374.082	23.3043	1.38294e-06	22.5721	2.02398e-06	756.163	800.065	0.2506	-0.0947256	0.0188052	-0.0537992
Cys_freq	Tseason	MaxTwarm	PcoldQ	-351.25	24.8114	6.32218e-07	22.5594	2.03747e-06	710.5	754.402	5.07713	-0.00106275	0.0188578	-0.0125367
Cys_freq	Tseason	MeanTwarmQ	PdryQ	-382.965	24.7087	6.66811e-07	22.5515	2.04586e-06	773.93	817.831	3.40469	-0.000738968	0.0220406	-0.0149765
Cys_freq	MinTcold	MeanTdryQ	Pwet	-350.995	23.5947	1.18915e-06	22.4767	2.12705e-06	709.991	753.892	4.03509	0.0324705	-0.0121841	-0.0225787
Cys_freq	longitude	MaxTwarm	PcoldQ	-354.588	24.7253	6.61119e-07	22.4577	2.14823e-06	717.176	761.077	-0.494076	-0.148388	0.0195134	-0.0107907
Cys_freq	Tseason	MeanTwarmQ	Pdry	-389.341	24.5504	7.239e-07	22.4307	2.17863e-06	786.682	830.584	2.75598	-0.000691949	0.0221118	-0.0407204
Cys_freq	latitude	altitude	Pwet	-373.194	48.7511	2.90589e-12	22.3983	2.21571e-06	754.389	798.29	9.30989	-0.126232	-0.00175941	-0.0226983
Cys_freq	AMT	Pseason	PdryQ	-370.327	24.5496	7.24216e-07	22.3805	2.23633e-06	748.655	792.556	2.57986	0.0208976	-0.0817261	-0.0142851
Cys_freq	Tseason	MaxTwarm	MeanTwetQ	-376.805	24.6433	6.89826e-07	22.3524	2.26926e-06	761.611	805.512	0.0464811	-0.000959385	0.0188412	0.0169909
Cys_freq	MinTcold	AP	PwarmQ	-344.083	23.9593	9.83935e-07	22.295	2.33809e-06	696.165	740.067	3.55319	0.0351246	-0.00636371	0.0131441
Cys_freq	Isotherm	TArange	AP	-336.093	22.8898	1.7156e-06	22.2619	2.37876e-06	680.187	724.088	1.20479	0.185018	-0.0111568	-0.00489399
Cys_freq	MinTcold	MeanTdryQ	PwetQ	-347.067	23.0542	1.57501e-06	22.1913	2.46786e-06	702.135	746.036	4.20345	0.0329643	-0.0121331	-0.00866102
Cys_freq	AMT	MeanTwetQ	Pseason	-384.542	23.6218	1.17254e-06	22.1546	2.51554e-06	777.084	820.986	-1.05057	0.0227338	0.00852307	-0.0645449
Cys_freq	MeanTdryQ	MeanTcoldQ	PwetQ	-348.476	22.9272	1.68254e-06	22.1263	2.55282e-06	704.952	748.853	2.85438	-0.0124978	0.0373843	-0.00817874
Cys_freq	TArange	MeanTwarmQ	PcoldQ	-364.554	24.2799	8.33026e-07	22.0222	2.69519e-06	737.107	781.009	5.42125	-0.0254723	0.0218179	-0.0123545
Cys_freq	MeanTdryQ	MeanTcoldQ	PdryQ	-364.453	26.4428	2.71457e-07	21.9887	2.7426e-06	736.906	780.807	2.26851	-0.0161851	0.0467214	-0.0102605
Cys_freq	TDrange	Tseason	MeanTwarmQ	-396.1	24.2478	8.47048e-07	21.8716	2.91517e-06	800.2	844.101	-1.90615	0.0422102	-0.000736832	0.0212683
Cys_freq	latitude	TArange	PcoldQ	-364.532	24.3233	8.14476e-07	21.8537	2.94252e-06	737.064	780.965	13.6684	-0.08897	-0.0249841	-0.0142507
Cys_freq	altitude	Isotherm	Pdry	-362.44	26.2498	2.99983e-07	21.8372	2.96791e-06	732.881	776.782	-5.04038	-0.00122291	0.244807	-0.0444173
Cys_freq	Isotherm	MeanTcoldQ	PcoldQ	-350.208	22.8827	1.72193e-06	21.7881	3.04478e-06	708.416	752.318	-2.10543	0.137271	0.0212312	-0.0104672
Cys_freq	MeanTdryQ	MeanTcoldQ	AP	-346.343	22.2343	2.41328e-06	21.7722	3.07022e-06	700.686	744.587	3.18527	-0.0125266	0.0413559	-0.00317162
Cys_freq	AMT	AP	Pseason	-362.269	23.8601	1.03596e-06	21.7568	3.09499e-06	732.537	776.439	2.27305	0.0208063	-0.00304762	-0.053948
Cys_freq	longitude	Pwet	PwetQ	-346.213	23.0773	1.55617e-06	21.5872	3.38107e-06	700.427	744.328	4.34747	-0.102418	0.145303	-0.0635351
Cys_freq	AMT	Pdry	Pseason	-375.91	23.6252	1.17042e-06	21.5472	3.45232e-06	759.821	803.722	2.17762	0.020479	-0.0386548	-0.0775784
Cys_freq	Isotherm	Tseason	PcoldQ	-352.269	22.773	1.82308e-06	21.3844	3.75814e-06	712.539	756.44	2.00515	0.137807	-0.000601317	-0.0123189
Cys_freq	Tseason	TArange	PwarmQ	-395.241	22.5683	2.02803e-06	21.3831	3.76071e-06	798.482	842.383	2.84697	-0.00151644	0.0351201	-0.00914924
Cys_freq	altitude	Isotherm	PdryQ	-357.938	25.606	4.18731e-07	21.3242	3.87811e-06	723.876	767.777	-4.99468	-0.00121443	0.251438	-0.0155014
Cys_freq	TArange	MeanTwarmQ	POP_STRUCTURE	-326.723	26.7901	2.26797e-07	21.151	4.24477e-06	661.446	703.778	-2.11038	-0.0109862	0.0297722	0.915123
Cys_freq	MeanTdryQ	PdryQ	POP_STRUCTURE	-315.797	23.5966	1.18797e-06	21.1442	4.25983e-06	639.593	681.926	1.70033	0.00931799	-0.0164796	1.3759
Cys_freq	MeanTdryQ	PcoldQ	POP_STRUCTURE	-315.65	37.8375	7.68882e-10	21.0336	4.51307e-06	639.3	681.632	1.22144	0.013768	-0.010129	0.918636
Cys_freq	AMT	TArange	PdryQ	-388.385	21.6904	3.20385e-06	20.9802	4.64062e-06	784.771	828.672	2.29598	0.0269665	-0.00973644	-0.0128415
Cys_freq	MinTcold	MeanTdryQ	AP	-345.276	21.5725	3.40705e-06	20.9774	4.64731e-06	698.552	742.454	4.65571	0.0363039	-0.0119952	-0.00333716
Cys_freq	Isotherm	PwarmQ	PcoldQ	-355.978	23.1753	1.47884e-06	20.9636	4.68089e-06	719.955	763.857	-3.7142	0.222972	-0.00720387	-0.00721502
Cys_freq	longitude	MeanTcoldQ	PcoldQ	-351.031	21.2378	4.05692e-06	20.7015	5.36736e-06	710.061	753.963	3.28273	-0.0709121	0.0205975	-0.0127829
Cys_freq	longitude	Isotherm	AP	-336.802	21.4729	3.58869e-06	20.6959	5.38316e-06	681.604	725.505	-0.218832	-0.0642636	0.156239	-0.00468683
Cys_freq	AMT	MaxTwarm	Pwet	-364.32	21.3926	3.74221e-06	20.6691	5.45908e-06	736.64	780.541	4.08471	0.0358634	-0.0189185	-0.0284452
Cys_freq	TDrange	Tseason	Pseason	-397.448	21.5515	3.44446e-06	20.6342	5.55941e-06	802.896	846.797	0.827386	0.0469233	-0.000501968	-0.0469234

[truncated: 2 more sheets: Table S18, Table S19]
